# Supplementary material for: rac-4-[4-Cyano-2-(hy­droxy­meth­yl)phen­yl]-4-(4-fluoro­phen­yl)-4-hy­droxy-N,N-dimethyl­butanaminium hemifumarate
Source: Acta Crystallogr Sect E Struct Rep Online. 2011 Jan 8;67(Pt 2):o284. doi: 10.1107/S1600536810054346 (PMC3051490; doi:10.1107/S1600536810054346)
Supplement: Supplementary file 1 [file e-67-0o284-sup1.cif]

##############################################################################
###                                                                        ###
###        Electronic paper (Acta Crystallographica Section E)             ###
###                                                                        ###
##############################################################################
#                                                                            #
# This CIF contains the data in a paper accepted for publication in Acta     #
# Crystallographica Section E. It conforms to the requirements of Notes      #
# for Authors for Section E, and has been peer reviewed under the auspices   #
# of the IUCr Commission on Journals.                                        #
#                                                                            #
# Full details of the Crystallographic Information File format               #
# are given in the paper "The Crystallographic Information File (CIF):       #
# a New Standard Archive File for Crystallography" by S. R. Hall, F. H.      #
# Allen and I. D. Brown [Acta Cryst. (1991), A47, 655-685].                  #
#                                                                            #
# The current version of the core CIF dictionary is obtainable from          #
# ftp://ftp.iucr.org/pub/cif_core.dic. The current version number is 2.4.    #
#                                                                            #
# Software is freely available for graphical display of the structure(s) in  #
# this CIF.  For information consult the CIF home page http://www.iucr.org/  #
# cif/home.html                                                              #
#                                                                            #
# This file may be used for bona fide research purposes within the           #
# scientific community so long as proper attribution is given to the journal # 
# article from which it was obtained.                                        #
#                                                                            #
##############################################################################
                                             
data_I
_audit_creation_method     SHELXL-97
_chemical_name_systematic
;
<i>rac</i>-4-[4-Cyano-2-(hydroxymethyl)phenyl]-4-(4-fluorophenyl)-4-hydroxy-
<i>N</i>,<i>N</i>-dimethylbutanaminium hemifumarate
;
_chemical_name_common     ?
_chemical_formula_moiety     'C20 H24 F N2 O2 +, 0.5(C4 H2 O4 2-)'
_chemical_formula_sum     'C22 H25 F N2 O4'
_chemical_formula_iupac     'C20 H24 F N2 O2 +, 0.5C4 H2 O4 2-'
_chemical_formula_weight     400.44
_chemical_melting_point     ?
_symmetry_cell_setting     triclinic
_symmetry_space_group_name_H-M     'P -1'
_symmetry_space_group_name_Hall     '-P 1'
loop_
    _symmetry_equiv_pos_as_xyz
    'x, y, z'
    '-x, -y, -z'
_cell_length_a     8.3312(9)
_cell_length_b     8.8372(11)
_cell_length_c     15.0396(13)
_cell_angle_alpha     92.2360(10)
_cell_angle_beta     102.681(2)
_cell_angle_gamma     107.508(2)
_cell_volume     1023.64(19)
_cell_formula_units_Z     2
_cell_measurement_reflns_used     5256
_cell_measurement_theta_min     1.5
_cell_measurement_theta_max     25.2
_cell_measurement_temperature     293(2)
_exptl_crystal_description     block
_exptl_crystal_colour     colourless
_exptl_crystal_size_max     0.50
_exptl_crystal_size_mid     0.48
_exptl_crystal_size_min     0.47
_exptl_crystal_density_diffrn     1.299
_exptl_crystal_density_meas     ?
_exptl_crystal_density_method     'not measured'
_exptl_crystal_F_000     424
_exptl_absorpt_coefficient_mu     0.096
_exptl_absorpt_correction_type     none
_exptl_absorpt_process_details     ?
_exptl_absorpt_correction_T_min     ?
_exptl_absorpt_correction_T_max     ?
_exptl_special_details
;
;
_diffrn_ambient_temperature     293(2)
_diffrn_radiation_type     MoK\a
_diffrn_radiation_wavelength     0.71073
_diffrn_radiation_source     'fine-focus sealed tube'
_diffrn_radiation_monochromator     graphite
_diffrn_measurement_device_type     'Bruker SMART CCD area-detector'
_diffrn_measurement_method     '\f and \w scans'
_diffrn_detector_area_resol_mean     ?
_diffrn_reflns_number     7766
_diffrn_reflns_av_R_equivalents     0.0156
_diffrn_reflns_av_sigmaI/netI     0.0240
_diffrn_reflns_theta_min     1.40
_diffrn_reflns_theta_max     27.10
_diffrn_reflns_theta_full     27.10
_diffrn_measured_fraction_theta_max     0.971
_diffrn_measured_fraction_theta_full     0.971
_diffrn_reflns_limit_h_min     -10
_diffrn_reflns_limit_h_max     10
_diffrn_reflns_limit_k_min     -11
_diffrn_reflns_limit_k_max     11
_diffrn_reflns_limit_l_min     -19
_diffrn_reflns_limit_l_max     19
_diffrn_standards_number     0
_diffrn_standards_interval_count     ?
_diffrn_standards_interval_time     ?
_diffrn_standards_decay_%     ?
_refine_special_details
;
Refinement of <i>F</i>^2^ against ALL reflections. The weighted <i>R</i>-factor
<i>wR</i> and goodness of fit <i>S</i> are based on <i>F</i>^2^, conventional
<i>R</i>-factors <i>R</i> are based on <i>F</i>, with <i>F</i> set to zero for
negative <i>F</i>^2^. The threshold expression of <i>F</i>^2^ >
\s(<i>F</i>^2^) is used only for calculating <i>R</i>-factors(gt) <i>etc</i>.
and is not relevant to the choice of reflections for refinement.
<i>R</i>-factors based on <i>F</i>^2^ are statistically about twice as large
as those based on <i>F</i>, and <i>R</i>- factors based on ALL data will be
even larger.
;
_reflns_number_total     4381
_reflns_number_gt     3071
_reflns_threshold_expression     I>2sigma(I)
_refine_ls_structure_factor_coef     Fsqd
_refine_ls_matrix_type     full
_refine_ls_R_factor_all     0.0782
_refine_ls_R_factor_gt     0.0540
_refine_ls_wR_factor_gt     0.1386
_refine_ls_wR_factor_ref     0.1575
_refine_ls_goodness_of_fit_ref     1.056
_refine_ls_restrained_S_all     1.056
_refine_ls_number_reflns     4381
_refine_ls_number_parameters     297
_refine_ls_number_restraints     0
_refine_ls_hydrogen_treatment     constr
_refine_ls_weighting_scheme     calc
_refine_ls_weighting_details
         'calc w=1/[\s^2^(Fo^2^)+(0.0681P)^2^+0.4116P] where P=(Fo^2^+2Fc^2^)/3'
_atom_sites_solution_hydrogens     geom
_atom_sites_solution_primary     direct
_atom_sites_solution_secondary     difmap
_refine_ls_shift/su_max     0.001
_refine_ls_shift/su_mean     0.000
_refine_diff_density_max     0.802
_refine_diff_density_min     -0.291
_refine_ls_extinction_method     none
_refine_ls_extinction_coef     ?
loop_
    _atom_type_symbol
    _atom_type_description
    _atom_type_scat_dispersion_real
    _atom_type_scat_dispersion_imag
    _atom_type_scat_source
    'C' 'C' 0.0033 0.0016
                         'International Tables Vol C Tables 4.2.6.8 and 6.1.1.4'
    'H' 'H' 0.0000 0.0000
                         'International Tables Vol C Tables 4.2.6.8 and 6.1.1.4'
    'N' 'N' 0.0061 0.0033
                         'International Tables Vol C Tables 4.2.6.8 and 6.1.1.4'
    'O' 'O' 0.0106 0.0060
                         'International Tables Vol C Tables 4.2.6.8 and 6.1.1.4'
    'F' 'F' 0.0171 0.0103
                         'International Tables Vol C Tables 4.2.6.8 and 6.1.1.4'
_computing_data_collection     'SMART (Bruker, 2000)'
_computing_cell_refinement     'SAINT (Bruker, 2000)'
_computing_data_reduction     'SAINT (Bruker, 2000)'
_computing_structure_solution     'SHELXTL (Sheldrick, 2008)'
_computing_structure_refinement     'SHELXTL (Sheldrick, 2008)'
_computing_molecular_graphics     'SHELXTL (Sheldrick, 2008)'
_computing_publication_material     'SHELXTL (Sheldrick, 2008)'
loop_
    _atom_site_type_symbol
    _atom_site_label
    _atom_site_fract_x
    _atom_site_fract_y
    _atom_site_fract_z
    _atom_site_U_iso_or_equiv
    _atom_site_adp_type
    _atom_site_calc_flag
    _atom_site_refinement_flags
    _atom_site_occupancy
    _atom_site_disorder_assembly
    _atom_site_disorder_group
    F F1 0.20769(19) 0.79749(15) 0.86453(10) 0.0671(4) Uani d . 1 . .
    N N1 -0.2494(2) -0.04111(19) 0.61890(12) 0.0480(4) Uani d . 1 . .
    H H1A -0.2346 0.0452 0.5868 0.058 Uiso calc R 1 A 1
    N N2 1.1468(3) 0.2082(3) 1.02194(19) 0.0865(8) Uani d . 1 . .
    O O1 0.38654(19) 0.25106(19) 0.66277(9) 0.0536(4) Uani d . 1 . .
    H H1 0.4688 0.3252 0.6562 0.080 Uiso calc R 1 . .
    O O2 0.6756(2) 0.4911(2) 0.67399(11) 0.0690(5) Uani d . 1 . .
    H H2 0.7266 0.4358 0.6545 0.104 Uiso calc R 1 . .
    O O3 0.7715(2) 0.2781(2) 0.58894(13) 0.0765(5) Uani d . 1 . .
    O O4 0.8536(3) 0.1944(2) 0.47374(15) 0.0906(6) Uani d . 1 . .
    C C1 0.5496(2) 0.2512(2) 0.81662(12) 0.0382(4) Uani d . 1 . .
    C C2 0.5520(3) 0.1242(2) 0.86801(13) 0.0450(4) Uani d . 1 . .
    H H2A 0.4472 0.0468 0.8671 0.054 Uiso calc R 1 . .
    C C3 0.7026(3) 0.1076(2) 0.92031(14) 0.0479(5) Uani d . 1 . .
    H H3 0.6992 0.0202 0.9532 0.057 Uiso calc R 1 . .
    C C4 0.8584(3) 0.2230(3) 0.92298(14) 0.0482(5) Uani d . 1 . .
    C C5 0.8597(3) 0.3513(3) 0.87273(15) 0.0505(5) Uani d . 1 . .
    H H5 0.9654 0.4280 0.8745 0.061 Uiso calc R 1 . .
    C C6 0.7095(2) 0.3695(2) 0.82005(13) 0.0445(4) Uani d . 1 . .
    C C7 0.3417(2) 0.4110(2) 0.78555(12) 0.0374(4) Uani d . 1 . .
    C C8 0.3553(2) 0.4536(2) 0.87729(13) 0.0414(4) Uani d . 1 . .
    H H8 0.3930 0.3925 0.9212 0.050 Uiso calc R 1 . .
    C C9 0.3138(3) 0.5849(2) 0.90451(14) 0.0460(5) Uani d . 1 . .
    H H9 0.3241 0.6138 0.9661 0.055 Uiso calc R 1 . .
    C C10 0.2568(3) 0.6718(2) 0.83815(15) 0.0470(5) Uani d . 1 . .
    C C11 0.2425(3) 0.6358(2) 0.74730(15) 0.0510(5) Uani d . 1 . .
    H H11 0.2047 0.6978 0.7040 0.061 Uiso calc R 1 . .
    C C12 0.2858(3) 0.5040(2) 0.72121(14) 0.0477(5) Uani d . 1 . .
    H H12 0.2773 0.4775 0.6595 0.057 Uiso calc R 1 . .
    C C13 0.3780(2) 0.2592(2) 0.75605(12) 0.0405(4) Uani d . 1 . .
    C C14 0.2230(2) 0.1135(2) 0.75868(15) 0.0481(5) Uani d . 1 C .
    H H14A 0.2482 0.0170 0.7430 0.058 Uiso calc R 1 . .
    H H14B 0.2064 0.1117 0.8205 0.058 Uiso calc R 1 . .
    C C15 0.0558(3) 0.1151(3) 0.69250(17) 0.0589(6) Uani d . 1 . .
    H H15A 0.0034 0.1812 0.7216 0.071 Uiso calc R 1 B 1
    H H15B 0.0834 0.1619 0.6383 0.071 Uiso calc R 1 B 1
    C C16 -0.0679(8) -0.0449(7) 0.6654(7) 0.0476(17) Uani d P 0.466(14) C 1
    H H16A -0.0737 -0.1014 0.7192 0.057 Uiso calc PR 0.466(14) C 1
    H H16B -0.0279 -0.1029 0.6235 0.057 Uiso calc PR 0.466(14) C 1
    C C17 -0.3573(14) -0.0310(15) 0.6699(7) 0.081(3) Uani d P 0.466(14) C 1
    H H17A -0.4580 -0.0138 0.6323 0.121 Uiso calc PR 0.466(14) C 1
    H H17B -0.3005 0.0565 0.7174 0.121 Uiso calc PR 0.466(14) C 1
    H H17C -0.3919 -0.1285 0.6971 0.121 Uiso calc PR 0.466(14) C 1
    C C18 -0.3287(14) -0.1936(14) 0.5463(7) 0.072(2) Uani d P 0.466(14) C 1
    H H18A -0.3457 -0.2878 0.5774 0.109 Uiso calc PR 0.466(14) C 1
    H H18B -0.2506 -0.1931 0.5078 0.109 Uiso calc PR 0.466(14) C 1
    H H18C -0.4380 -0.1927 0.5093 0.109 Uiso calc PR 0.466(14) C 1
    C C16' -0.1003(8) -0.0176(9) 0.7010(5) 0.0522(17) Uani d P 0.534(14) C 2
    H H16C -0.1343 0.0073 0.7560 0.063 Uiso calc PR 0.534(14) C 2
    H H16D -0.0713 -0.1157 0.7065 0.063 Uiso calc PR 0.534(14) C 2
    C C17' -0.4188(10) -0.0984(12) 0.6542(6) 0.0696(19) Uani d P 0.534(14) C 2
    H H17D -0.5174 -0.1059 0.6051 0.104 Uiso calc PR 0.534(14) C 2
    H H17E -0.4126 -0.0232 0.7037 0.104 Uiso calc PR 0.534(14) C 2
    H H17F -0.4304 -0.2012 0.6755 0.104 Uiso calc PR 0.534(14) C 2
    C C18' -0.2597(14) -0.1404(10) 0.5439(6) 0.069(2) Uani d P 0.534(14) C 2
    H H18D -0.2704 -0.2459 0.5609 0.104 Uiso calc PR 0.534(14) C 2
    H H18E -0.1566 -0.1009 0.5219 0.104 Uiso calc PR 0.534(14) C 2
    H H18F -0.3592 -0.1438 0.4964 0.104 Uiso calc PR 0.534(14) C 2
    C C19 1.0189(3) 0.2131(3) 0.97840(17) 0.0611(6) Uani d . 1 . .
    C C20 0.7315(3) 0.5186(3) 0.77151(16) 0.0566(6) Uani d . 1 . .
    H H20A 0.6673 0.5809 0.7936 0.068 Uiso calc R 1 . .
    H H20B 0.8532 0.5823 0.7882 0.068 Uiso calc R 1 . .
    C C21 0.8499(3) 0.3012(3) 0.52575(16) 0.0546(5) Uani d . 1 . .
    C C22 0.9421(3) 0.4749(3) 0.52195(16) 0.0596(6) Uani d . 1 . .
    H H22 0.9121 0.5504 0.5538 0.072 Uiso calc R 1 . .
loop_
    _atom_site_aniso_label
    _atom_site_aniso_U_11
    _atom_site_aniso_U_22
    _atom_site_aniso_U_33
    _atom_site_aniso_U_12
    _atom_site_aniso_U_13
    _atom_site_aniso_U_23
    F1 0.0795(9) 0.0485(7) 0.0819(9) 0.0300(7) 0.0234(7) 0.0074(6)
    N1 0.0391(9) 0.0413(9) 0.0524(10) 0.0045(7) -0.0009(7) 0.0088(7)
    N2 0.0497(13) 0.0901(17) 0.1124(19) 0.0268(12) -0.0048(12) 0.0306(14)
    O1 0.0550(9) 0.0639(10) 0.0372(7) 0.0175(7) 0.0052(6) -0.0027(6)
    O2 0.0677(11) 0.0855(13) 0.0646(10) 0.0316(9) 0.0234(8) 0.0325(9)
    O3 0.0687(11) 0.0924(13) 0.0771(12) 0.0283(10) 0.0276(9) 0.0315(10)
    O4 0.0964(15) 0.0679(12) 0.1023(15) 0.0192(11) 0.0256(12) -0.0067(11)
    C1 0.0357(9) 0.0409(10) 0.0369(9) 0.0136(8) 0.0053(7) -0.0006(7)
    C2 0.0382(10) 0.0433(10) 0.0497(11) 0.0112(8) 0.0050(8) 0.0046(8)
    C3 0.0468(11) 0.0455(11) 0.0516(11) 0.0182(9) 0.0067(9) 0.0084(9)
    C4 0.0384(10) 0.0575(12) 0.0504(11) 0.0216(9) 0.0056(8) 0.0052(9)
    C5 0.0344(10) 0.0556(12) 0.0601(13) 0.0113(9) 0.0117(9) 0.0112(10)
    C6 0.0399(10) 0.0489(11) 0.0454(10) 0.0149(8) 0.0103(8) 0.0078(8)
    C7 0.0307(9) 0.0386(9) 0.0388(9) 0.0088(7) 0.0031(7) 0.0043(7)
    C8 0.0360(10) 0.0474(10) 0.0397(10) 0.0149(8) 0.0038(8) 0.0082(8)
    C9 0.0408(10) 0.0527(11) 0.0425(10) 0.0142(9) 0.0078(8) 0.0018(8)
    C10 0.0416(11) 0.0369(10) 0.0616(13) 0.0114(8) 0.0122(9) 0.0057(8)
    C11 0.0540(12) 0.0461(11) 0.0522(12) 0.0184(9) 0.0066(9) 0.0152(9)
    C12 0.0507(12) 0.0506(11) 0.0388(10) 0.0158(9) 0.0048(8) 0.0082(8)
    C13 0.0369(10) 0.0442(10) 0.0367(9) 0.0123(8) 0.0026(7) 0.0021(7)
    C14 0.0384(10) 0.0422(10) 0.0552(12) 0.0099(8) -0.0015(9) 0.0037(8)
    C15 0.0396(11) 0.0547(13) 0.0701(15) 0.0084(9) -0.0033(10) 0.0108(10)
    C16 0.038(3) 0.049(3) 0.052(4) 0.015(2) 0.001(2) 0.001(2)
    C17 0.048(5) 0.092(7) 0.101(6) 0.020(4) 0.023(4) -0.013(5)
    C18 0.058(5) 0.082(7) 0.054(4) 0.004(4) -0.005(4) -0.011(4)
    C16' 0.039(3) 0.059(3) 0.047(3) 0.006(2) 0.002(2) 0.009(2)
    C17' 0.040(4) 0.073(5) 0.090(5) 0.007(3) 0.019(3) 0.006(4)
    C18' 0.078(6) 0.059(4) 0.059(3) 0.006(3) 0.019(4) -0.012(3)
    C19 0.0466(13) 0.0629(14) 0.0733(15) 0.0206(11) 0.0077(11) 0.0161(11)
    C20 0.0431(11) 0.0581(13) 0.0661(14) 0.0117(10) 0.0120(10) 0.0216(11)
    C21 0.0453(12) 0.0589(13) 0.0558(13) 0.0126(10) 0.0071(10) 0.0225(11)
    C22 0.0566(14) 0.0654(14) 0.0569(13) 0.0211(11) 0.0096(10) 0.0180(11)
_geom_special_details
;
All e.s.d.'s (except the e.s.d. in the dihedral angle between two l.s. planes)
are estimated using the full covariance matrix. The cell e.s.d.'s are taken
into account individually in the estimation of e.s.d.'s in distances, angles
and torsion angles; correlations between e.s.d.'s in cell parameters are only
used when they are defined by crystal symmetry. An approximate (isotropic)
treatment of cell e.s.d.'s is used for estimating e.s.d.'s involving l.s.
planes.
;
loop_
    _geom_bond_atom_site_label_1
    _geom_bond_atom_site_label_2
    _geom_bond_site_symmetry_2
    _geom_bond_distance
    _geom_bond_publ_flag
    F1 C10 . 1.367(2) ?
    N1 C17 . 1.323(9) ?
    N1 C18' . 1.373(8) ?
    N1 C16' . 1.504(5) ?
    N1 C16 . 1.531(6) ?
    N1 C17' . 1.566(8) ?
    N1 C18 . 1.574(10) ?
    N1 H1A . 0.9100 ?
    N2 C19 . 1.136(3) ?
    O1 C13 . 1.420(2) ?
    O1 H1 . 0.8200 ?
    O2 C20 . 1.425(3) ?
    O2 H2 . 0.8200 ?
    O3 C21 . 1.257(3) ?
    O4 C21 . 1.214(3) ?
    C1 C2 . 1.391(3) ?
    C1 C6 . 1.414(3) ?
    C1 C13 . 1.540(2) ?
    C2 C3 . 1.378(3) ?
    C2 H2A . 0.9300 ?
    C3 C4 . 1.380(3) ?
    C3 H3 . 0.9300 ?
    C4 C5 . 1.386(3) ?
    C4 C19 . 1.441(3) ?
    C5 C6 . 1.384(3) ?
    C5 H5 . 0.9300 ?
    C6 C20 . 1.514(3) ?
    C7 C12 . 1.386(3) ?
    C7 C8 . 1.387(3) ?
    C7 C13 . 1.531(3) ?
    C8 C9 . 1.379(3) ?
    C8 H8 . 0.9300 ?
    C9 C10 . 1.372(3) ?
    C9 H9 . 0.9300 ?
    C10 C11 . 1.362(3) ?
    C11 C12 . 1.386(3) ?
    C11 H11 . 0.9300 ?
    C12 H12 . 0.9300 ?
    C13 C14 . 1.534(3) ?
    C14 C15 . 1.528(3) ?
    C14 H14A . 0.9700 ?
    C14 H14B . 0.9700 ?
    C15 C16 . 1.456(6) ?
    C15 C16' . 1.500(6) ?
    C15 H15A . 0.9700 ?
    C15 H15B . 0.9700 ?
    C16 H16A . 0.9700 ?
    C16 H16B . 0.9700 ?
    C17 H17A . 0.9600 ?
    C17 H17B . 0.9600 ?
    C17 H17C . 0.9600 ?
    C18 H18A . 0.9600 ?
    C18 H18B . 0.9600 ?
    C18 H18C . 0.9600 ?
    C16' H16C . 0.9700 ?
    C16' H16D . 0.9700 ?
    C17' H17D . 0.9600 ?
    C17' H17E . 0.9600 ?
    C17' H17F . 0.9600 ?
    C18' H18D . 0.9600 ?
    C18' H18E . 0.9600 ?
    C18' H18F . 0.9600 ?
    C20 H20A . 0.9700 ?
    C20 H20B . 0.9700 ?
    C21 C22 . 1.506(3) ?
    C22 C22 2_766 1.269(4) ?
    C22 H22 . 0.9300 ?
loop_
    _geom_angle_atom_site_label_1
    _geom_angle_atom_site_label_2
    _geom_angle_atom_site_label_3
    _geom_angle_site_symmetry_1
    _geom_angle_site_symmetry_3
    _geom_angle
    _geom_angle_publ_flag
    C17 N1 C18' . . 134.8(5) ?
    C17 N1 C16' . . 93.0(5) ?
    C18' N1 C16' . . 117.9(5) ?
    C17 N1 C16 . . 119.4(5) ?
    C18' N1 C16 . . 92.2(4) ?
    C16' N1 C16 . . 27.2(2) ?
    C17 N1 C17' . . 24.3(4) ?
    C18' N1 C17' . . 110.8(4) ?
    C16' N1 C17' . . 106.5(4) ?
    C16 N1 C17' . . 128.0(5) ?
    C17 N1 C18 . . 111.7(5) ?
    C18' N1 C18 . . 23.5(4) ?
    C16' N1 C18 . . 124.9(6) ?
    C16 N1 C18 . . 104.7(5) ?
    C17' N1 C18 . . 87.5(4) ?
    C17 N1 H1A . . 106.8 ?
    C18' N1 H1A . . 92.0 ?
    C16' N1 H1A . . 111.9 ?
    C16 N1 H1A . . 106.8 ?
    C17' N1 H1A . . 117.7 ?
    C18 N1 H1A . . 106.8 ?
    C13 O1 H1 . . 109.5 ?
    C20 O2 H2 . . 109.5 ?
    C2 C1 C6 . . 117.88(17) ?
    C2 C1 C13 . . 120.62(16) ?
    C6 C1 C13 . . 121.48(16) ?
    C3 C2 C1 . . 123.02(18) ?
    C3 C2 H2A . . 118.5 ?
    C1 C2 H2A . . 118.5 ?
    C2 C3 C4 . . 118.84(19) ?
    C2 C3 H3 . . 120.6 ?
    C4 C3 H3 . . 120.6 ?
    C3 C4 C5 . . 119.35(18) ?
    C3 C4 C19 . . 120.94(19) ?
    C5 C4 C19 . . 119.7(2) ?
    C6 C5 C4 . . 122.44(19) ?
    C6 C5 H5 . . 118.8 ?
    C4 C5 H5 . . 118.8 ?
    C5 C6 C1 . . 118.47(18) ?
    C5 C6 C20 . . 116.23(18) ?
    C1 C6 C20 . . 125.30(18) ?
    C12 C7 C8 . . 118.55(17) ?
    C12 C7 C13 . . 121.01(16) ?
    C8 C7 C13 . . 120.36(16) ?
    C9 C8 C7 . . 121.12(17) ?
    C9 C8 H8 . . 119.4 ?
    C7 C8 H8 . . 119.4 ?
    C10 C9 C8 . . 118.15(18) ?
    C10 C9 H9 . . 120.9 ?
    C8 C9 H9 . . 120.9 ?
    C11 C10 F1 . . 118.72(18) ?
    C11 C10 C9 . . 123.02(19) ?
    F1 C10 C9 . . 118.24(19) ?
    C10 C11 C12 . . 118.06(18) ?
    C10 C11 H11 . . 121.0 ?
    C12 C11 H11 . . 121.0 ?
    C11 C12 C7 . . 121.10(18) ?
    C11 C12 H12 . . 119.5 ?
    C7 C12 H12 . . 119.5 ?
    O1 C13 C7 . . 111.63(15) ?
    O1 C13 C14 . . 103.90(15) ?
    C7 C13 C14 . . 109.04(15) ?
    O1 C13 C1 . . 109.05(15) ?
    C7 C13 C1 . . 110.65(14) ?
    C14 C13 C1 . . 112.41(15) ?
    C15 C14 C13 . . 112.24(17) ?
    C15 C14 H14A . . 109.2 ?
    C13 C14 H14A . . 109.2 ?
    C15 C14 H14B . . 109.2 ?
    C13 C14 H14B . . 109.2 ?
    H14A C14 H14B . . 107.9 ?
    C16 C15 C16' . . 27.9(2) ?
    C16 C15 C14 . . 111.9(3) ?
    C16' C15 C14 . . 112.9(3) ?
    C16 C15 H15A . . 109.2 ?
    C16' C15 H15A . . 83.4 ?
    C14 C15 H15A . . 109.2 ?
    C16 C15 H15B . . 109.2 ?
    C16' C15 H15B . . 129.4 ?
    C14 C15 H15B . . 109.2 ?
    H15A C15 H15B . . 107.9 ?
    C15 C16 N1 . . 111.9(4) ?
    C15 C16 H16A . . 109.2 ?
    N1 C16 H16A . . 109.2 ?
    C15 C16 H16B . . 109.2 ?
    N1 C16 H16B . . 109.2 ?
    H16A C16 H16B . . 107.9 ?
    N1 C17 H17A . . 109.5 ?
    N1 C17 H17B . . 109.5 ?
    N1 C17 H17C . . 109.5 ?
    N1 C18 H18A . . 109.5 ?
    N1 C18 H18B . . 109.5 ?
    N1 C18 H18C . . 109.5 ?
    C15 C16' N1 . . 111.1(4) ?
    C15 C16' H16C . . 109.4 ?
    N1 C16' H16C . . 109.4 ?
    C15 C16' H16D . . 109.4 ?
    N1 C16' H16D . . 109.4 ?
    H16C C16' H16D . . 108.0 ?
    N1 C17' H17D . . 109.5 ?
    N1 C17' H17E . . 109.5 ?
    H17D C17' H17E . . 109.5 ?
    N1 C17' H17F . . 109.5 ?
    H17D C17' H17F . . 109.5 ?
    H17E C17' H17F . . 109.5 ?
    N1 C18' H18D . . 109.5 ?
    N1 C18' H18E . . 109.5 ?
    H18D C18' H18E . . 109.5 ?
    N1 C18' H18F . . 109.5 ?
    H18D C18' H18F . . 109.5 ?
    H18E C18' H18F . . 109.5 ?
    N2 C19 C4 . . 178.8(3) ?
    O2 C20 C6 . . 115.10(19) ?
    O2 C20 H20A . . 108.5 ?
    C6 C20 H20A . . 108.5 ?
    O2 C20 H20B . . 108.5 ?
    C6 C20 H20B . . 108.5 ?
    H20A C20 H20B . . 107.5 ?
    O4 C21 O3 . . 123.6(2) ?
    O4 C21 C22 . . 123.2(2) ?
    O3 C21 C22 . . 113.2(2) ?
    C22 C22 C21 2_766 . 124.2(3) ?
    C22 C22 H22 2_766 . 117.9 ?
    C21 C22 H22 . . 117.9 ?
loop_
    _geom_torsion_atom_site_label_1
    _geom_torsion_atom_site_label_2
    _geom_torsion_atom_site_label_3
    _geom_torsion_atom_site_label_4
    _geom_torsion_site_symmetry_1
    _geom_torsion_site_symmetry_2
    _geom_torsion_site_symmetry_3
    _geom_torsion_site_symmetry_4
    _geom_torsion
    _geom_torsion_publ_flag
    C6 C1 C2 C3 . . . . -1.1(3) ?
    C13 C1 C2 C3 . . . . 177.22(18) ?
    C1 C2 C3 C4 . . . . 0.8(3) ?
    C2 C3 C4 C5 . . . . -0.5(3) ?
    C2 C3 C4 C19 . . . . 178.5(2) ?
    C3 C4 C5 C6 . . . . 0.6(3) ?
    C19 C4 C5 C6 . . . . -178.4(2) ?
    C4 C5 C6 C1 . . . . -0.9(3) ?
    C4 C5 C6 C20 . . . . 178.1(2) ?
    C2 C1 C6 C5 . . . . 1.2(3) ?
    C13 C1 C6 C5 . . . . -177.17(17) ?
    C2 C1 C6 C20 . . . . -177.78(19) ?
    C13 C1 C6 C20 . . . . 3.9(3) ?
    C12 C7 C8 C9 . . . . 0.3(3) ?
    C13 C7 C8 C9 . . . . -176.38(17) ?
    C7 C8 C9 C10 . . . . 0.7(3) ?
    C8 C9 C10 C11 . . . . -1.2(3) ?
    C8 C9 C10 F1 . . . . 176.93(17) ?
    F1 C10 C11 C12 . . . . -177.34(18) ?
    C9 C10 C11 C12 . . . . 0.8(3) ?
    C10 C11 C12 C7 . . . . 0.2(3) ?
    C8 C7 C12 C11 . . . . -0.7(3) ?
    C13 C7 C12 C11 . . . . 175.92(18) ?
    C12 C7 C13 O1 . . . . 13.5(2) ?
    C8 C7 C13 O1 . . . . -169.91(16) ?
    C12 C7 C13 C14 . . . . -100.7(2) ?
    C8 C7 C13 C14 . . . . 75.9(2) ?
    C12 C7 C13 C1 . . . . 135.18(18) ?
    C8 C7 C13 C1 . . . . -48.3(2) ?
    C2 C1 C13 O1 . . . . -116.40(18) ?
    C6 C1 C13 O1 . . . . 61.9(2) ?
    C2 C1 C13 C7 . . . . 120.45(18) ?
    C6 C1 C13 C7 . . . . -61.3(2) ?
    C2 C1 C13 C14 . . . . -1.7(2) ?
    C6 C1 C13 C14 . . . . 176.56(17) ?
    O1 C13 C14 C15 . . . . -57.5(2) ?
    C7 C13 C14 C15 . . . . 61.7(2) ?
    C1 C13 C14 C15 . . . . -175.25(17) ?
    C13 C14 C15 C16 . . . . 155.5(5) ?
    C13 C14 C15 C16' . . . . -174.2(5) ?
    C16' C15 C16 N1 . . . . 68.1(7) ?
    C14 C15 C16 N1 . . . . 166.0(5) ?
    C17 N1 C16 C15 . . . . -86.9(12) ?
    C18' N1 C16 C15 . . . . 126.9(9) ?
    C16' N1 C16 C15 . . . . -71.4(7) ?
    C17' N1 C16 C15 . . . . -114.3(9) ?
    C18 N1 C16 C15 . . . . 147.1(9) ?
    C16 C15 C16' N1 . . . . -69.9(7) ?
    C14 C15 C16' N1 . . . . -163.8(5) ?
    C17 N1 C16' C15 . . . . -127.4(10) ?
    C18' N1 C16' C15 . . . . 86.9(9) ?
    C16 N1 C16' C15 . . . . 66.2(7) ?
    C17' N1 C16' C15 . . . . -147.9(8) ?
    C18 N1 C16' C15 . . . . 113.4(9) ?
    C3 C4 C19 N2 . . . . -164(14) ?
    C5 C4 C19 N2 . . . . 15(14) ?
    C5 C6 C20 O2 . . . . 119.3(2) ?
    C1 C6 C20 O2 . . . . -61.7(3) ?
    O4 C21 C22 C22 . . . 2_766 -14.6(4) ?
    O3 C21 C22 C22 . . . 2_766 164.3(3) ?
loop_
    _geom_hbond_atom_site_label_D
    _geom_hbond_atom_site_label_H
    _geom_hbond_atom_site_label_A
    _geom_hbond_site_symmetry_A
    _geom_hbond_distance_DH
    _geom_hbond_distance_HA
    _geom_hbond_distance_DA
    _geom_hbond_angle_DHA
    O1 H1 O2 . 0.82 1.85 2.655(2) 165
    O2 H2 O3 . 0.82 1.85 2.642(3) 162
    N1 H1A O4 1_455 0.91 2.30 3.152(3) 155
    N1 H1A O3 1_455 0.91 2.04 2.834(3) 145
    C2 H2A F1 1_545 0.93 2.48 3.392(3) 167
data_global
_journal_date_recd_electronic     2010-11-21
_journal_date_accepted     2010-12-26
_journal_name_full     'Acta Crystallographica, Section E'
_journal_year     2011
_journal_volume     67
_journal_issue      2
_journal_page_first     o284
_journal_page_last     o284
_journal_paper_category     QO
_journal_coeditor_code     XU5099
_publ_contact_author_name     'En-Ju Wang'
_publ_contact_author_address
;
Hainan Provincial Key Laboratory of Tropical Pharmaceutical Herb Chemistry,
School of Chemistry and Chemical Engineering, Hainan Normal University
Haikou 571158
People's Republic of China
;
_publ_contact_author_email     'enjuwang@163.com'
_publ_contact_author_fax     '0086-0898-65889422'
_publ_contact_author_phone     '0086-0898-65780881'
_publ_section_title
;\
<i>rac</i>-4-[4-Cyano-2-(hydroxymethyl)phenyl]-4-(4-fluorophenyl)-4-hydroxy-\
<i>N</i>,<i>N</i>-dimethylbutanaminium hemifumarate
;
loop_
    _publ_author_name
    _publ_author_footnote
    _publ_author_address
    'Wang, En-Ju' .
;
Hainan Provincial Key Laboratory of Tropical Pharmaceutical Herb Chemistry,
School of Chemistry and Chemical Engineering,
Hainan Normal University,
Haikou 571158
People's Republic of China
;
    'Chen, Guang-Ying' .
;
Hainan Provincial Key Laboratory of Tropical Pharmaceutical Herb Chemistry,
School of Chemistry and Chemical Engineering,
Hainan Normal University,
Haikou 571158
People's Republic of China
;
