# Supplementary material for: rac-4-[4-Cyano-2-(hy­droxy­meth­yl)phen­yl]-4-(4-fluoro­phen­yl)-4-hy­droxy-N,N-dimethyl­butanaminium hemifumarate
Source: Acta Crystallogr Sect E Struct Rep Online. 2011 Jan 8;67(Pt 2):o284. doi: 10.1107/S1600536810054346 (PMC3051490; doi:10.1107/S1600536810054346)
Supplement: Supplementary file 2 [file e-67-0o284-Isup2.hkl]

# 
# h,k,l, Fc-squared, Fo-squared, sigma(Fo-squared) and status flag 
# 
data_I
_shelx_title ' 1 in P-1' 
_shelx_refln_list_code          4 
_shelx_F_calc_maximum      117.37 
_exptl_crystal_F_000       424.00 
_reflns_d_resolution_high  0.7801 
 
loop_ 
 _symmetry_equiv_pos_as_xyz 
 'x, y, z' 
 '-x, -y, -z' 
 
_cell_length_a     8.3312 
_cell_length_b     8.8372 
_cell_length_c    15.0396 
_cell_angle_alpha  92.236 
_cell_angle_beta  102.681 
_cell_angle_gamma 107.508 
 
_shelx_F_squared_multiplier     1.000 
 
loop_ 
 _refln_index_h 
 _refln_index_k 
 _refln_index_l 
 _refln_F_squared_calc 
 _refln_F_squared_meas 
 _refln_F_squared_sigma 
 _refln_observed_status 
   2   0   0     7970.36     7184.01    103.21 o 
   3   0   0      295.32      319.91      5.25 o 
   4   0   0        1.42        2.15      0.44 o 
   5   0   0       15.68       12.96      0.78 o 
   6   0   0        6.41        5.40      1.48 o 
   7   0   0       21.34       23.07      1.17 o 
   8   0   0        8.54       10.23      1.86 o 
   9   0   0        0.01       -1.46      1.55 o 
  -9   1   0        2.14        1.92      1.72 o 
  -8   1   0        1.14        1.31      1.41 o 
  -7   1   0       35.91       36.99      1.07 o 
  -6   1   0       73.17       64.00      1.37 o 
  -5   1   0       48.30       42.32      0.99 o 
  -4   1   0      655.26      746.86      9.58 o 
  -3   1   0        1.70        2.13      0.35 o 
  -2   1   0      105.06      109.09      1.37 o 
  -1   1   0      446.14      480.71      5.12 o 
   0   1   0      256.63      260.21      2.35 o 
   1   1   0     3183.53     3152.06     26.83 o 
   2   1   0     4451.28     4205.46    105.51 o 
   3   1   0     3694.31     3700.33     66.28 o 
   4   1   0      135.66      148.88      3.45 o 
   5   1   0      282.32      266.70      6.52 o 
   6   1   0      653.08      653.91      8.06 o 
   7   1   0        2.61        1.25      0.80 o 
   8   1   0        0.04       -0.90      0.90 o 
 -10   2   0        5.87        9.76      2.46 o 
  -9   2   0        2.73        1.55      1.65 o 
  -8   2   0        2.69        1.97      1.16 o 
  -7   2   0      129.49      124.21      3.07 o 
  -6   2   0       11.65       11.68      0.85 o 
  -5   2   0      155.49      134.53      1.97 o 
  -4   2   0      611.59      660.04      7.09 o 
  -3   2   0     1454.37     1483.24     12.66 o 
  -2   2   0      172.18      202.78      2.00 o 
  -1   2   0     1021.85     1062.81      9.08 o 
   0   2   0      411.66      455.42      4.04 o 
   1   2   0     2664.16     2630.64     22.04 o 
   2   2   0      708.97      742.47      6.52 o 
   3   2   0     2281.87     2310.11     19.52 o 
   4   2   0        9.44        8.36      1.10 o 
   5   2   0      848.32      851.44     14.38 o 
   6   2   0       26.04       24.36      1.21 o 
   7   2   0        1.13        0.91      0.85 o 
   8   2   0       52.77       57.97      2.76 o 
 -10   3   0        1.40        3.46      2.03 o 
  -8   3   0        2.25        1.81      0.97 o 
  -7   3   0        3.73        5.26      0.98 o 
  -6   3   0        8.05        7.63      0.58 o 
  -5   3   0       56.03       40.88      0.90 o 
  -4   3   0      216.94      246.52      2.58 o 
  -3   3   0      376.11      349.57      3.90 o 
  -2   3   0      683.01      695.11      6.17 o 
  -1   3   0      187.45      224.11      2.22 o 
   0   3   0     1195.38     1168.46     10.01 o 
   1   3   0      534.22      531.72      4.80 o 
   2   3   0      667.31      732.86      6.52 o 
   3   3   0        4.79        6.54      0.38 o 
   4   3   0       93.84       92.67      2.16 o 
   5   3   0       21.27       17.80      1.02 o 
   6   3   0       57.84       60.09      1.77 o 
   7   3   0        0.59        2.36      1.33 o 
   8   3   0       72.70       86.64      3.50 o 
  -9   4   0       62.31       65.27      2.69 o 
  -8   4   0       11.76       11.35      1.39 o 
  -7   4   0        1.35        0.68      0.85 o 
  -6   4   0       36.10       30.99      1.49 o 
  -5   4   0      176.41      194.32      2.56 o 
  -4   4   0      285.42      286.76      2.96 o 
  -3   4   0       57.00       58.29      0.92 o 
  -2   4   0       94.89      128.86      3.18 o 
  -1   4   0       17.59       28.11      0.62 o 
   0   4   0      463.15      394.89      3.78 o 
   1   4   0        0.12        0.09      0.24 o 
   2   4   0       37.19       30.75      0.68 o 
   3   4   0        1.47        1.53      1.13 o 
   4   4   0       21.08       16.23      0.91 o 
   5   4   0        1.35        2.08      0.73 o 
   6   4   0        2.54        5.28      1.38 o 
   7   4   0        0.00       -0.45      1.33 o 
   8   4   0       14.60       18.51      2.36 o 
 -10   5   0        5.99        7.71      1.67 o 
  -9   5   0       68.83       77.36      2.94 o 
  -8   5   0       32.24       26.90      1.81 o 
  -7   5   0       70.54       68.74      2.54 o 
  -6   5   0      177.36      180.87      4.23 o 
  -5   5   0        0.07       -0.04      0.78 o 
  -4   5   0       85.50       71.42      1.14 o 
  -3   5   0       56.90       51.46      0.92 o 
  -2   5   0      174.19      172.29      2.03 o 
  -1   5   0      947.97     1074.71      9.51 o 
   0   5   0        0.13       -0.12      0.29 o 
   1   5   0       85.99       95.12      1.37 o 
   2   5   0       77.44       87.16      1.78 o 
   3   5   0        6.98        6.23      0.73 o 
   4   5   0       67.49       50.28      2.26 o 
   5   5   0        4.05        6.77      1.38 o 
   6   5   0       26.32       27.29      2.10 o 
   7   5   0       13.67       19.44      2.37 o 
 -10   6   0        0.00        1.25      1.63 o 
  -9   6   0        6.28        6.56      1.48 o 
  -8   6   0        7.41        3.09      1.34 o 
  -7   6   0       57.00       55.99      2.34 o 
  -6   6   0       47.09       43.33      1.58 o 
  -5   6   0       15.10       17.10      1.08 o 
  -4   6   0      175.15      155.83      2.78 o 
  -3   6   0        1.45        1.46      0.38 o 
  -2   6   0      206.56      239.70      2.73 o 
  -1   6   0       16.20       10.57      0.55 o 
   0   6   0        3.36        4.66      0.48 o 
   1   6   0      246.57      237.14      2.73 o 
   2   6   0       23.04       24.78      1.02 o 
   3   6   0       52.10       53.13      2.32 o 
   4   6   0       12.26        6.75      1.36 o 
   5   6   0       29.97       36.18      2.28 o 
   6   6   0        0.02        0.08      1.63 o 
  -9   7   0        6.54        7.83      1.59 o 
  -8   7   0       10.25        8.81      1.58 o 
  -7   7   0       15.18       16.74      1.63 o 
  -6   7   0      144.13      142.57      3.01 o 
  -5   7   0       34.60       40.79      1.51 o 
  -4   7   0        2.63        2.47      0.73 o 
  -3   7   0        0.01        0.08      0.43 o 
  -2   7   0        6.12        7.33      0.59 o 
  -1   7   0       92.18       85.09      1.47 o 
   0   7   0       81.83       87.48      1.51 o 
   1   7   0       20.48       21.69      1.07 o 
   2   7   0       68.40       71.03      2.66 o 
   3   7   0       16.87       20.91      1.77 o 
   4   7   0       15.39       16.22      1.87 o 
   5   7   0        1.68       -1.46      1.46 o 
  -9   8   0        0.05       -0.97      1.60 o 
  -8   8   0        4.29        8.16      1.69 o 
  -7   8   0        0.78       -0.63      0.95 o 
  -6   8   0       43.05       53.17      1.93 o 
  -5   8   0       10.64        9.69      1.12 o 
  -4   8   0       14.70       16.62      2.11 o 
  -3   8   0       12.10       11.64      1.09 o 
  -2   8   0        6.62        9.21      0.90 o 
  -1   8   0        0.33        1.29      0.78 o 
   0   8   0       57.40       56.43      1.65 o 
   1   8   0      122.97      121.74      3.61 o 
   2   8   0        0.00        0.71      1.02 o 
   3   8   0        6.93        6.53      1.53 o 
   4   8   0        0.22       -0.15      1.45 o 
  -8   9   0        1.01       -0.61      1.53 o 
  -7   9   0        7.75        7.72      1.28 o 
  -6   9   0       33.80       33.11      1.70 o 
  -5   9   0        0.23        0.98      0.98 o 
  -4   9   0        1.56        0.85      0.86 o 
  -3   9   0       35.96       32.22      1.42 o 
  -2   9   0        6.93        6.22      2.23 o 
  -1   9   0       37.95       37.22      1.67 o 
   0   9   0       15.17       17.31      1.64 o 
   1   9   0        1.34        2.73      1.30 o 
   2   9   0        0.01        0.03      1.40 o 
   3   9   0        0.01        0.98      1.58 o 
  -7  10   0        2.16        3.50      1.36 o 
  -6  10   0       42.43       49.20      2.08 o 
  -5  10   0        0.23        1.06      1.13 o 
  -4  10   0       12.78       15.46      1.40 o 
  -3  10   0        0.90        0.85      0.97 o 
  -2  10   0        0.92        2.30      1.48 o 
  -1  10   0       14.67       17.84      1.77 o 
   0  10   0        2.34        2.31      1.53 o 
   1  10   0        1.69        1.88      1.60 o 
  -5  11   0       17.36       25.96      1.82 o 
  -4  11   0        0.88        1.60      1.28 o 
   3 -11   1        5.57        6.01      1.78 o 
   4 -11   1       12.16       12.57      2.13 o 
   5 -11   1        0.82       -0.11      1.26 o 
  -1 -10   1        0.89       -0.92      1.54 o 
   0 -10   1        0.06        1.10      1.38 o 
   2 -10   1        0.17        2.47      1.44 o 
   3 -10   1        2.13        3.34      1.00 o 
   4 -10   1        0.49        0.47      1.02 o 
   5 -10   1        1.43        1.16      1.06 o 
   6 -10   1        0.99        1.44      1.12 o 
   7 -10   1        4.11        1.82      1.67 o 
  -3  -9   1       16.26       20.89      2.31 o 
  -2  -9   1       14.24       21.14      2.11 o 
  -1  -9   1        5.24        4.09      1.31 o 
   0  -9   1       11.34        9.22      1.41 o 
   1  -9   1       26.02       27.37      2.48 o 
   2  -9   1       31.45       26.11      1.46 o 
   3  -9   1       30.62       29.37      1.38 o 
   4  -9   1       53.13       50.75      1.79 o 
   5  -9   1        5.49        5.31      1.09 o 
   6  -9   1       51.19       56.97      2.03 o 
   7  -9   1        0.79        0.23      1.50 o 
   8  -9   1        0.40       -0.80      1.36 o 
  -4  -8   1        0.33       -0.13      1.48 o 
  -3  -8   1        5.78        6.39      1.45 o 
  -2  -8   1        0.46       -1.15      1.15 o 
  -1  -8   1        5.87       11.69      1.50 o 
   0  -8   1        0.91        1.04      0.70 o 
   1  -8   1        4.02        3.78      1.03 o 
   2  -8   1       45.53       46.84      1.16 o 
   3  -8   1       29.92       21.55      1.16 o 
   4  -8   1       51.83       53.10      1.74 o 
   5  -8   1       57.24       60.21      1.93 o 
   6  -8   1       43.78       48.22      1.81 o 
   7  -8   1        0.73       -0.48      1.10 o 
   8  -8   1        0.08       -0.16      1.40 o 
   9  -8   1        0.04        0.77      1.60 o 
  -5  -7   1       12.08       13.26      1.98 o 
  -4  -7   1        1.56        1.33      1.21 o 
  -3  -7   1        4.58        9.62      1.50 o 
  -2  -7   1        5.02        5.20      1.19 o 
  -1  -7   1      169.88      153.13      2.72 o 
   0  -7   1      172.20      182.26      2.37 o 
   1  -7   1       28.93       25.04      0.83 o 
   2  -7   1       76.10       67.98      1.29 o 
   3  -7   1      459.53      427.79      5.75 o 
   4  -7   1      149.07      141.93      2.85 o 
   5  -7   1      178.83      190.60      3.45 o 
   6  -7   1      160.62      182.88      4.61 o 
   7  -7   1        3.36        2.21      1.22 o 
   8  -7   1        0.02       -0.57      1.10 o 
   9  -7   1        0.26       -0.11      1.46 o 
  -6  -6   1        0.18        0.80      1.54 o 
  -5  -6   1        4.50       -1.22      1.22 o 
  -4  -6   1       51.96       52.31      2.44 o 
  -3  -6   1        6.03        4.05      1.10 o 
  -2  -6   1       35.67       27.18      1.06 o 
  -1  -6   1      161.40      163.42      2.09 o 
   0  -6   1       91.62      107.21      1.58 o 
   1  -6   1      199.49      183.99      2.74 o 
   2  -6   1        0.04        0.36      0.37 o 
   3  -6   1       59.55       50.61      0.99 o 
   4  -6   1        0.41        0.20      0.56 o 
   5  -6   1      685.18      703.56      8.74 o 
   6  -6   1      387.08      384.09      7.45 o 
   7  -6   1       72.74       79.64      2.89 o 
   8  -6   1       46.49       52.89      2.49 o 
   9  -6   1        0.01       -0.48      1.31 o 
  10  -6   1        2.70        1.01      1.77 o 
  -7  -5   1        0.43        2.58      1.65 o 
  -6  -5   1        7.48        4.34      1.49 o 
  -5  -5   1        1.27        2.25      1.20 o 
  -4  -5   1        4.90        2.34      0.91 o 
  -3  -5   1        2.34        1.37      0.54 o 
  -2  -5   1       13.34       11.56      0.56 o 
  -1  -5   1      104.14       96.14      1.38 o 
   0  -5   1      158.98      154.39      1.87 o 
   1  -5   1     1301.49     1240.22     10.88 o 
   2  -5   1      145.94      217.01      2.41 o 
   3  -5   1      128.06      148.65      1.82 o 
   4  -5   1       49.54       45.23      0.83 o 
   5  -5   1       29.84       30.13      1.55 o 
   6  -5   1       35.34       34.21      1.68 o 
   7  -5   1      133.11      124.84      3.50 o 
   8  -5   1       51.24       57.88      2.46 o 
   9  -5   1        1.51        1.91      1.36 o 
  -8  -4   1        1.09        1.63      1.69 o 
  -7  -4   1        9.18        3.27      1.46 o 
  -6  -4   1        3.88        4.60      1.40 o 
  -5  -4   1      109.30       98.74      3.16 o 
  -4  -4   1       29.29       33.68      1.42 o 
  -3  -4   1        0.73        0.62      0.31 o 
  -2  -4   1      608.69      628.47      5.76 o 
  -1  -4   1      305.33      269.24      3.38 o 
   0  -4   1      415.82      419.50      3.97 o 
   1  -4   1      107.93      101.24      1.30 o 
   2  -4   1       28.75       27.44      0.59 o 
   3  -4   1       17.84       14.72      0.44 o 
   4  -4   1      300.20      287.28      2.95 o 
   5  -4   1       33.81       38.36      1.62 o 
   6  -4   1        0.26       -0.30      0.72 o 
   7  -4   1        6.25        3.65      0.97 o 
   8  -4   1       99.61       90.97      2.92 o 
  10  -4   1       35.52       44.99      3.47 o 
  -8  -3   1       12.82       12.83      1.96 o 
  -7  -3   1       15.86        9.80      1.58 o 
  -6  -3   1       66.44       67.40      2.64 o 
  -5  -3   1        0.31        0.50      0.55 o 
  -4  -3   1        5.11        6.18      1.29 o 
  -3  -3   1        9.98        5.96      0.43 o 
  -2  -3   1     1143.22     1122.35     11.11 o 
  -1  -3   1      174.54      151.75      2.36 o 
   0  -3   1        6.03        1.89      0.47 o 
   1  -3   1     1825.15     2038.14     17.17 o 
   2  -3   1      448.75      447.61      4.12 o 
   3  -3   1      350.98      372.41      3.55 o 
   4  -3   1      186.11      210.09      3.72 o 
   5  -3   1       60.43       63.02      1.54 o 
   6  -3   1       47.82       42.38      1.67 o 
   7  -3   1        0.51       -0.29      0.77 o 
   8  -3   1        1.79        2.60      1.04 o 
   9  -3   1        4.40        3.75      1.69 o 
  10  -3   1        0.26       -1.93      1.99 o 
  -9  -2   1        0.04        0.81      1.67 o 
  -8  -2   1        0.00       -0.67      1.46 o 
  -7  -2   1       56.43       41.86      2.13 o 
  -6  -2   1      301.09      280.34      4.18 o 
  -5  -2   1       59.95       59.28      1.54 o 
  -4  -2   1      321.53      302.77      3.08 o 
  -3  -2   1       37.16       43.50      0.75 o 
  -2  -2   1      731.61      836.00      7.27 o 
  -1  -2   1      103.06       89.75      1.66 o 
   0  -2   1      328.60      341.94      3.18 o 
   1  -2   1     6480.86     5701.70     59.17 o 
   2  -2   1      152.22      143.24      1.50 o 
   3  -2   1       36.16       36.98      0.68 o 
   4  -2   1      961.40     1100.06     13.10 o 
   5  -2   1       67.25       79.91      1.72 o 
   6  -2   1       23.31       21.55      0.82 o 
   7  -2   1       23.73       18.25      1.29 o 
   8  -2   1        7.85        7.31      1.73 o 
   9  -2   1        0.30        0.85      1.69 o 
  10  -2   1       26.55       36.63      3.07 o 
  -8  -1   1       35.91       43.65      2.25 o 
  -7  -1   1        2.23        3.16      1.24 o 
  -6  -1   1       42.68       35.68      1.28 o 
  -5  -1   1       23.21       22.82      0.95 o 
  -4  -1   1      549.83      562.47      6.63 o 
  -3  -1   1      120.72      109.41      1.31 o 
  -2  -1   1     3788.92     3707.40     30.96 o 
  -1  -1   1     3755.48     3468.27     29.50 o 
   0  -1   1     3980.74     3629.23     57.89 o 
   1  -1   1        2.90       -0.10      0.14 o 
   2  -1   1     2543.63     2552.31     25.84 o 
   3  -1   1      415.79      412.96      5.13 o 
   4  -1   1      103.66      103.33      1.54 o 
   5  -1   1       90.27       85.59      1.64 o 
   6  -1   1       32.48       30.06      0.86 o 
   7  -1   1       18.96       21.56      1.86 o 
   8  -1   1        0.31        0.15      1.40 o 
   9  -1   1        0.30        1.43      1.69 o 
  -8   0   1        8.74       10.71      1.15 o 
  -7   0   1      140.95      127.17      2.55 o 
  -6   0   1      124.83      139.28      3.92 o 
  -5   0   1        2.69        0.67      0.45 o 
  -4   0   1        3.54        0.06      0.45 o 
  -3   0   1      130.07      137.76      2.66 o 
  -2   0   1      244.45      246.85      3.69 o 
  -1   0   1      388.33      419.64      3.72 o 
   0   0   1        2.47       -0.12      0.12 o 
   1   0   1       24.33       28.65      0.61 o 
   2   0   1      134.82      172.70      3.83 o 
   3   0   1       73.73       95.47      4.05 o 
   4   0   1        1.96        0.91      0.28 o 
   5   0   1       46.20       44.41      0.90 o 
   6   0   1      988.59     1001.41     11.58 o 
   7   0   1       23.11       23.82      1.23 o 
   8   0   1       11.70       11.71      1.84 o 
   9   0   1       12.26       13.95      2.18 o 
  -9   1   1        8.22        8.94      1.91 o 
  -8   1   1       31.73       31.17      2.27 o 
  -7   1   1        0.37        1.27      0.52 o 
  -6   1   1       47.77       52.54      1.82 o 
  -5   1   1       25.24       21.79      1.11 o 
  -4   1   1      222.00      215.72      3.85 o 
  -3   1   1      173.39      191.05      3.31 o 
  -2   1   1     2397.75     2423.96     34.75 o 
  -1   1   1      198.42      198.98      2.91 o 
   0   1   1      977.09     1007.15      8.69 o 
   1   1   1      107.23      116.61      3.17 o 
   2   1   1      495.80      516.99      8.09 o 
   3   1   1       21.19       18.33      0.91 o 
   4   1   1       69.11       67.97      1.46 o 
   5   1   1      107.31      118.08      2.21 o 
   6   1   1        2.03        2.21      0.76 o 
   7   1   1        9.38       10.49      1.71 o 
   8   1   1        0.57        0.94      1.33 o 
 -10   2   1        0.04       -1.81      1.87 o 
  -9   2   1        0.57        1.93      1.55 o 
  -8   2   1        8.43        7.45      1.14 o 
  -7   2   1      124.82      117.24      2.66 o 
  -6   2   1        0.43       -0.12      0.41 o 
  -5   2   1       37.46       36.73      0.92 o 
  -4   2   1      265.78      298.71      4.86 o 
  -3   2   1        3.91        2.90      0.28 o 
  -2   2   1       85.70       79.51      1.92 o 
  -1   2   1       47.65       58.10      0.74 o 
   0   2   1      263.67      265.85      2.47 o 
   1   2   1      684.87      646.86      5.69 o 
   2   2   1      166.41      164.43      2.91 o 
   3   2   1        0.98        0.54      0.40 o 
   4   2   1        6.97        5.06      1.13 o 
   5   2   1       26.82       27.91      1.16 o 
   6   2   1       49.14       42.07      1.51 o 
   7   2   1       18.12       18.92      2.64 o 
   8   2   1       17.87       20.06      1.89 o 
 -10   3   1        1.52        2.50      1.99 o 
  -9   3   1        0.05        0.74      1.09 o 
  -8   3   1      147.35      138.75      3.59 o 
  -7   3   1       24.31       16.89      1.26 o 
  -6   3   1      330.79      320.87      5.39 o 
  -5   3   1      553.74      555.96      6.21 o 
  -4   3   1       21.34       21.78      0.56 o 
  -3   3   1      584.46      602.31      5.46 o 
  -2   3   1        0.17        0.00      0.17 o 
  -1   3   1        2.55        0.17      0.17 o 
   0   3   1      120.36      146.00      1.98 o 
   1   3   1      371.40      325.18      3.23 o 
   2   3   1       82.75      103.70      1.25 o 
   4   3   1       15.65       17.86      0.91 o 
   5   3   1        8.10        8.19      0.84 o 
   6   3   1        4.77        6.55      1.72 o 
   7   3   1        3.16        4.54      1.49 o 
   8   3   1        1.44        6.19      1.93 o 
  -9   4   1        1.91        3.18      1.28 o 
  -8   4   1      114.80      109.73      3.24 o 
  -7   4   1       37.66       45.18      1.94 o 
  -6   4   1       47.91       52.77      1.91 o 
  -5   4   1      373.24      374.44      3.83 o 
  -4   4   1        0.37        0.67      0.27 o 
  -3   4   1     2124.03     2236.27     18.99 o 
  -2   4   1      377.67      423.85      4.04 o 
  -1   4   1      252.93      279.61      2.82 o 
   0   4   1      381.03      331.22      3.25 o 
   1   4   1       35.24       52.08      0.87 o 
   2   4   1       13.87       11.23      0.44 o 
   3   4   1        0.15       -0.16      0.46 o 
   4   4   1        2.38        2.69      1.54 o 
   5   4   1        0.04       -0.57      0.70 o 
   6   4   1        1.30        1.68      1.24 o 
   7   4   1        0.12       -0.34      1.41 o 
 -10   5   1       21.51       22.50      2.16 o 
  -9   5   1       11.77       13.55      1.69 o 
  -8   5   1       50.90       47.49      2.21 o 
  -7   5   1       44.28       46.97      2.05 o 
  -6   5   1       29.73       25.83      1.15 o 
  -5   5   1      342.22      316.49      3.38 o 
  -4   5   1        0.34        0.30      0.35 o 
  -3   5   1       34.76       38.06      0.82 o 
  -2   5   1       33.61       28.81      0.71 o 
  -1   5   1       23.11       29.78      0.73 o 
   0   5   1      474.51      475.29      5.24 o 
   1   5   1        6.59        3.95      0.71 o 
   2   5   1       40.11       39.49      2.34 o 
   3   5   1        7.91        6.14      0.97 o 
   4   5   1       66.22       65.67      1.77 o 
   5   5   1       12.19        7.64      1.46 o 
   6   5   1        3.75       -0.18      1.33 o 
   7   5   1        0.00       -1.59      1.59 o 
 -10   6   1        7.56        8.16      1.77 o 
  -9   6   1       23.63       18.47      1.81 o 
  -8   6   1       29.89       38.09      2.20 o 
  -7   6   1       94.88       96.56      3.13 o 
  -6   6   1        0.01        0.05      0.70 o 
  -5   6   1      121.51      113.29      2.66 o 
  -4   6   1       33.51       34.64      0.86 o 
  -3   6   1      163.91      186.17      2.29 o 
  -2   6   1       16.67        9.00      0.84 o 
  -1   6   1       25.53       20.18      0.67 o 
   0   6   1      516.63      470.99      5.92 o 
   1   6   1        2.67        4.37      0.66 o 
   2   6   1       86.48       85.49      2.28 o 
   3   6   1       62.10       57.22      2.92 o 
   4   6   1       15.92       10.15      1.58 o 
   5   6   1       12.48       20.67      2.03 o 
   6   6   1        3.02        3.72      1.67 o 
  -9   7   1        0.16       -1.35      1.35 o 
  -8   7   1       11.81       12.30      1.70 o 
  -7   7   1        0.09       -0.76      0.82 o 
  -6   7   1        8.28        6.17      1.32 o 
  -5   7   1        3.83        6.46      0.89 o 
  -4   7   1      109.50      110.58      2.38 o 
  -3   7   1      101.84      106.53      1.69 o 
  -2   7   1      126.46      109.90      2.25 o 
  -1   7   1        0.86        0.38      0.44 o 
   0   7   1      499.96      489.43      6.34 o 
   1   7   1       17.86       18.60      1.03 o 
   2   7   1       16.97       16.91      1.56 o 
   3   7   1        0.02        0.87      1.14 o 
   4   7   1        0.00       -0.71      1.14 o 
   5   7   1        7.57        8.04      1.82 o 
  -9   8   1        0.26       -0.01      1.39 o 
  -8   8   1        0.37        0.34      1.39 o 
  -7   8   1       46.48       49.71      2.92 o 
  -6   8   1      108.47      106.54      2.66 o 
  -5   8   1        0.50       -0.93      0.93 o 
  -4   8   1       17.49       18.00      1.09 o 
  -3   8   1       54.05       57.05      1.29 o 
  -2   8   1        0.42        0.35      0.53 o 
  -1   8   1        0.14        0.69      0.54 o 
   0   8   1        0.44        0.25      0.99 o 
   1   8   1       18.78       16.89      1.09 o 
   2   8   1        0.47       -0.19      1.12 o 
   3   8   1        3.17        2.08      1.43 o 
   4   8   1        5.62        7.26      1.81 o 
  -8   9   1        0.09        1.14      1.65 o 
  -7   9   1       18.01       17.77      1.51 o 
  -6   9   1        0.86        0.96      1.03 o 
  -5   9   1        0.05       -0.11      0.86 o 
  -4   9   1        0.52        1.31      0.85 o 
  -3   9   1        0.04       -0.53      1.26 o 
  -2   9   1       22.85       23.34      0.95 o 
  -1   9   1       41.45       40.67      1.55 o 
   0   9   1      102.38      104.34      3.42 o 
   1   9   1        3.21        2.23      1.26 o 
   2   9   1        4.70        8.90      1.74 o 
   3   9   1        4.72        3.28      1.72 o 
  -7  10   1        9.96       11.19      1.49 o 
  -6  10   1        1.48        1.64      1.17 o 
  -5  10   1        6.20        7.37      1.26 o 
  -4  10   1       16.91       13.88      1.58 o 
  -3  10   1        4.48        3.70      1.55 o 
  -2  10   1       12.92       21.69      2.21 o 
  -1  10   1       21.70       28.59      1.97 o 
   0  10   1        1.13        2.23      1.40 o 
   1  10   1       17.77       19.67      1.97 o 
  -5  11   1        7.73        9.93      2.10 o 
  -4  11   1       15.96       23.02      2.36 o 
  -3  11   1        3.14        6.22      2.12 o 
   3 -11   2        3.99        4.86      1.65 o 
   4 -11   2        6.68        8.31      1.98 o 
   5 -11   2       10.30       12.01      1.57 o 
  -1 -10   2        1.64        2.06      1.45 o 
   2 -10   2        0.74        2.25      1.49 o 
   3 -10   2        5.71        1.99      1.36 o 
   4 -10   2       27.92       29.51      1.81 o 
   5 -10   2        0.12       -1.09      1.09 o 
   6 -10   2        2.64        1.70      1.99 o 
   7 -10   2        6.46        8.80      1.96 o 
  -3  -9   2       36.82       36.58      2.58 o 
  -2  -9   2       11.84       14.57      1.91 o 
  -1  -9   2        2.99        2.50      1.29 o 
   0  -9   2       17.37       16.76      1.73 o 
   1  -9   2        0.16        0.86      1.10 o 
   2  -9   2        0.47        0.19      0.80 o 
   3  -9   2        5.03        2.85      1.72 o 
   4  -9   2       29.27       29.34      1.58 o 
   5  -9   2        6.71        9.08      1.20 o 
   6  -9   2        4.28        2.32      1.45 o 
   7  -9   2        7.14        9.35      1.81 o 
   8  -9   2        0.54        0.11      1.62 o 
  -4  -8   2        4.44        2.88      1.58 o 
  -3  -8   2        0.26        1.02      1.31 o 
  -2  -8   2        1.50        4.33      1.33 o 
  -1  -8   2      105.09       95.18      3.18 o 
   0  -8   2      135.87      136.01      3.62 o 
   1  -8   2      156.53      157.54      2.79 o 
   2  -8   2      117.21      111.51      2.37 o 
   3  -8   2        0.55        0.48      0.74 o 
   4  -8   2       14.03       15.84      1.20 o 
   5  -8   2        8.51        8.65      1.25 o 
   6  -8   2       35.28       28.04      2.03 o 
   7  -8   2        0.68       -1.20      1.20 o 
   8  -8   2        0.21        1.33      1.44 o 
   9  -8   2        2.86        2.66      1.70 o 
  -5  -7   2        6.15        4.73      1.48 o 
  -4  -7   2       12.53       17.56      1.96 o 
  -3  -7   2        0.09       -0.72      1.06 o 
  -2  -7   2       17.26       15.98      1.51 o 
  -1  -7   2      176.44      173.87      3.72 o 
   0  -7   2        8.78        9.20      0.81 o 
   1  -7   2        0.64        0.28      0.45 o 
   2  -7   2      275.24      241.57      2.88 o 
   3  -7   2       25.38       19.14      1.05 o 
   4  -7   2      346.49      350.37      6.48 o 
   5  -7   2      239.70      233.18      3.96 o 
   6  -7   2       21.43       14.25      1.55 o 
   7  -7   2       15.07       16.70      1.72 o 
   8  -7   2        6.00        4.52      1.50 o 
   9  -7   2        5.38        8.43      1.77 o 
  -6  -6   2        0.43       -1.28      1.28 o 
  -5  -6   2        0.03       -0.09      1.05 o 
  -4  -6   2       37.66       38.06      2.05 o 
  -3  -6   2        0.09        0.50      0.92 o 
  -2  -6   2       75.14       68.33      1.70 o 
  -1  -6   2      456.12      457.05      7.46 o 
   0  -6   2       13.11       10.25      0.60 o 
   1  -6   2        8.32        7.04      0.69 o 
   2  -6   2      151.46      160.57      2.04 o 
   3  -6   2       39.04       40.60      1.31 o 
   4  -6   2      114.88      118.02      3.64 o 
   5  -6   2      508.45      487.31      8.80 o 
   6  -6   2       63.08       64.65      2.54 o 
   7  -6   2       67.48       63.27      2.61 o 
   8  -6   2        0.34        0.64      1.22 o 
   9  -6   2       33.08       26.91      2.13 o 
  -7  -5   2        0.80        2.07      1.55 o 
  -6  -5   2        3.22        4.73      1.33 o 
  -5  -5   2        2.48        0.32      1.11 o 
  -4  -5   2        1.32        1.64      1.01 o 
  -3  -5   2        4.73        4.49      0.96 o 
  -2  -5   2       28.72       20.29      0.65 o 
  -1  -5   2       89.31      116.78      1.72 o 
   0  -5   2      224.08      228.27      2.52 o 
   1  -5   2      107.00       87.25      1.30 o 
   2  -5   2       48.30       30.10      0.69 o 
   3  -5   2        0.00        0.47      0.31 o 
   4  -5   2       15.74       17.17      0.91 o 
   5  -5   2       40.36       40.86      1.81 o 
   6  -5   2        2.59        0.04      0.77 o 
   7  -5   2      330.80      325.81      6.58 o 
   8  -5   2       15.02       13.32      1.63 o 
   9  -5   2       31.49       26.79      2.02 o 
  -8  -4   2        6.22        3.81      1.67 o 
  -7  -4   2       18.74       19.64      1.92 o 
  -6  -4   2       17.82       15.53      1.73 o 
  -5  -4   2        2.70        2.21      0.93 o 
  -4  -4   2       30.25       36.57      1.73 o 
  -3  -4   2        0.74        0.88      0.32 o 
  -2  -4   2        9.27        8.98      0.45 o 
  -1  -4   2       78.48       90.46      1.22 o 
   0  -4   2       29.51       28.87      0.65 o 
   1  -4   2     1466.10     1566.63     13.43 o 
   2  -4   2      169.06      142.00      1.65 o 
   3  -4   2      353.84      344.88      3.40 o 
   4  -4   2      184.11      161.29      3.48 o 
   5  -4   2      140.70      134.77      3.24 o 
   6  -4   2        0.77        3.59      0.91 o 
   7  -4   2        1.75        1.14      0.93 o 
   8  -4   2        0.08        1.25      1.15 o 
  10  -4   2       29.03       33.42      3.28 o 
  -8  -3   2       37.92       38.65      2.50 o 
  -7  -3   2      100.17       97.14      3.37 o 
  -6  -3   2       37.78       41.82      2.08 o 
  -5  -3   2       78.32       89.73      2.85 o 
  -4  -3   2      132.71      123.82      1.62 o 
  -3  -3   2       29.15       20.56      0.57 o 
  -2  -3   2       19.98       22.97      0.54 o 
  -1  -3   2        0.00        0.29      0.35 o 
   0  -3   2     3146.37     3199.76     26.73 o 
   1  -3   2       12.14       12.29      0.38 o 
   2  -3   2      241.84      236.81      2.98 o 
   3  -3   2        2.53        0.37      0.48 o 
   4  -3   2       45.35       57.63      1.02 o 
   5  -3   2       22.83       19.78      1.15 o 
   6  -3   2        2.11        1.09      0.72 o 
   7  -3   2       95.31       82.95      2.56 o 
   8  -3   2        1.15        1.59      1.38 o 
   9  -3   2        6.60        8.04      2.05 o 
  10  -3   2        7.12       11.48      2.61 o 
  -9  -2   2       23.00       27.32      2.32 o 
  -8  -2   2        1.55        0.16      1.31 o 
  -7  -2   2      148.47      138.00      3.89 o 
  -6  -2   2        5.19        4.29      1.62 o 
  -5  -2   2      745.39      728.78      6.75 o 
  -4  -2   2      221.11      192.65      2.17 o 
  -3  -2   2      845.42      806.91      7.20 o 
  -2  -2   2     3166.40     3215.73     29.02 o 
  -1  -2   2      136.38      149.81      1.54 o 
   0  -2   2     5042.99     4858.98     40.80 o 
   1  -2   2        0.30        0.17      0.13 o 
   2  -2   2       34.31       34.72      1.07 o 
   3  -2   2     2181.49     2418.03     24.58 o 
   4  -2   2        2.23        2.17      0.34 o 
   5  -2   2      106.25       94.72      1.53 o 
   6  -2   2       56.89       48.55      1.69 o 
   7  -2   2       56.52       56.90      1.62 o 
   8  -2   2        2.53        0.72      1.44 o 
   9  -2   2        3.01        2.82      1.87 o 
  -9  -1   2        9.09        8.18      1.83 o 
  -8  -1   2        0.57        0.34      1.29 o 
  -7  -1   2       16.62       15.52      1.08 o 
  -6  -1   2       23.78       21.30      1.07 o 
  -5  -1   2      298.61      326.28      4.36 o 
  -4  -1   2      613.69      601.87      5.53 o 
  -3  -1   2     1347.53     1415.11     12.09 o 
  -2  -1   2     6351.50     6092.28     64.61 o 
  -1  -1   2       36.32       48.83      1.41 o 
   0  -1   2      368.41      420.97      4.48 o 
   1  -1   2     1492.81     1616.46     23.05 o 
   2  -1   2     1880.01     1938.73     19.69 o 
   3  -1   2       88.26       81.43      2.18 o 
   4  -1   2       10.67        8.00      0.87 o 
   5  -1   2      502.42      505.47      4.90 o 
   6  -1   2       35.28       40.37      0.98 o 
   7  -1   2       37.76       45.82      2.56 o 
   8  -1   2       52.14       47.91      2.78 o 
   9  -1   2        4.41        9.16      1.96 o 
  -8   0   2       69.83       73.54      2.05 o 
  -7   0   2      119.18      121.28      3.11 o 
  -6   0   2       12.87        7.80      1.17 o 
  -5   0   2       19.58       13.55      1.02 o 
  -4   0   2      461.34      399.25      6.68 o 
  -3   0   2       54.18       52.66      1.57 o 
  -2   0   2     1427.72     1515.25     15.38 o 
  -1   0   2      131.99      151.75      1.45 o 
   0   0   2     1370.13     1272.79     17.85 o 
   1   0   2     9041.32     7414.95    108.61 o 
   2   0   2       38.82       46.32      0.66 o 
   3   0   2     3303.88     3366.01     28.19 o 
   4   0   2        3.96        3.11      0.82 o 
   5   0   2        7.40        8.92      1.01 o 
   6   0   2      680.12      649.19     17.76 o 
   7   0   2       23.05       21.30      1.21 o 
   8   0   2       62.32       57.72      3.00 o 
   9   0   2        0.21        0.93      1.77 o 
  -9   1   2        0.95        2.32      1.60 o 
  -8   1   2        1.63        1.20      1.51 o 
  -6   1   2       11.91        9.71      0.97 o 
  -5   1   2      394.67      405.10      6.85 o 
  -4   1   2      199.16      180.79      3.42 o 
  -3   1   2       53.80       43.09      0.88 o 
  -2   1   2     2522.34     2482.90     25.81 o 
  -1   1   2     3029.72     2846.87     65.90 o 
   0   1   2      940.86      969.46     31.11 o 
   1   1   2      248.98      266.17      4.56 o 
   2   1   2       33.51       41.84      0.92 o 
   3   1   2      195.25      187.24      1.98 o 
   4   1   2      100.08      111.64      1.44 o 
   5   1   2      289.53      292.77      4.17 o 
   6   1   2      149.72      162.89      2.96 o 
   7   1   2       17.07       20.11      2.19 o 
   8   1   2       10.72       11.79      1.97 o 
  -8   2   2        8.56       10.31      1.29 o 
  -7   2   2        0.01       -0.13      0.71 o 
  -5   2   2       56.19       52.10      1.50 o 
  -4   2   2       45.92       59.85      1.31 o 
  -3   2   2      325.21      339.60      4.01 o 
  -2   2   2     1136.23     1145.87     12.18 o 
  -1   2   2     6598.51     5914.20     86.49 o 
   0   2   2      324.26      329.61      3.02 o 
   1   2   2      147.73      164.49      2.21 o 
   2   2   2       52.96       53.75      1.83 o 
   3   2   2      483.98      448.02      5.50 o 
   4   2   2      133.60      124.11      2.25 o 
   5   2   2       38.35       39.20      1.34 o 
   6   2   2       98.65       94.36      2.21 o 
   7   2   2       21.11       19.21      1.29 o 
   8   2   2        8.74        7.54      1.69 o 
  -9   3   2        0.73        1.48      1.12 o 
  -8   3   2        7.78        8.94      1.30 o 
  -7   3   2       73.12       78.08      1.60 o 
  -6   3   2        5.48        4.87      0.66 o 
  -5   3   2       97.53       96.73      1.41 o 
  -4   3   2        0.63        0.16      0.25 o 
  -3   3   2       32.24       43.23      0.93 o 
  -2   3   2     1133.50     1142.14      9.85 o 
  -1   3   2     1266.42     1352.83     11.55 o 
   0   3   2      448.49      443.99      4.07 o 
   1   3   2      213.66      188.28      2.51 o 
   2   3   2      159.01      161.08      3.15 o 
   3   3   2       11.85       17.47      0.81 o 
   4   3   2       91.75       93.71      2.49 o 
   5   3   2      290.07      291.82      4.37 o 
   6   3   2       29.66       26.97      2.62 o 
   7   3   2        1.16        0.20      1.38 o 
   8   3   2        1.12        1.00      1.65 o 
 -10   4   2        1.13        1.06      1.41 o 
  -9   4   2        5.31        5.20      1.34 o 
  -8   4   2        8.65        8.03      1.30 o 
  -7   4   2       54.08       60.43      2.22 o 
  -6   4   2       17.40       14.85      0.62 o 
  -5   4   2        0.55       -0.22      0.30 o 
  -4   4   2       58.38       68.35      1.09 o 
  -3   4   2      121.51      144.60      1.74 o 
  -2   4   2      236.07      257.50      2.68 o 
  -1   4   2      150.48      157.47      2.96 o 
   0   4   2      145.12      111.17      1.42 o 
   1   4   2      875.90      784.13      7.03 o 
   2   4   2       10.54        6.01      0.60 o 
   3   4   2       66.01       69.86      1.65 o 
   4   4   2       73.84       64.51      1.70 o 
   5   4   2       12.93       15.02      1.71 o 
   6   4   2        0.32        1.24      1.28 o 
   7   4   2        0.40       -0.62      1.45 o 
 -10   5   2        1.68       -1.21      1.31 o 
  -9   5   2        1.95        3.76      1.34 o 
  -8   5   2       24.91       29.68      1.83 o 
  -7   5   2        7.39        8.87      1.28 o 
  -6   5   2       35.70       29.58      1.25 o 
  -5   5   2       38.61       34.55      0.99 o 
  -4   5   2        4.46        2.15      0.56 o 
  -3   5   2       38.64       35.17      0.90 o 
  -2   5   2      171.74      171.25      2.04 o 
  -1   5   2      149.46      149.91      1.85 o 
   0   5   2      158.06      177.31      2.10 o 
   1   5   2      377.47      396.85      5.60 o 
   2   5   2       76.89       73.84      1.69 o 
   3   5   2        1.26       -0.08      0.57 o 
   4   5   2       98.66       94.60      3.69 o 
   5   5   2        5.61        5.76      1.40 o 
   6   5   2        1.94        1.30      1.38 o 
   7   5   2        2.46        5.62      1.91 o 
 -10   6   2        2.90        3.18      1.68 o 
  -9   6   2        3.67        2.90      1.41 o 
  -8   6   2       32.67       31.18      1.96 o 
  -7   6   2        1.14        1.09      0.78 o 
  -6   6   2        4.42        4.54      0.97 o 
  -5   6   2       31.67       26.92      0.80 o 
  -4   6   2       48.15       63.85      1.19 o 
  -3   6   2       58.94       74.60      1.29 o 
  -2   6   2      155.49      145.06      2.04 o 
  -1   6   2      139.21      137.81      1.87 o 
   0   6   2       47.46       40.53      0.94 o 
   1   6   2        2.48        1.39      0.57 o 
   2   6   2        1.86        2.11      0.62 o 
   3   6   2       14.56       14.57      1.02 o 
   4   6   2       36.48       35.36      2.16 o 
   5   6   2        0.64       -1.31      1.31 o 
   6   6   2        1.93        5.09      1.78 o 
  -9   7   2       22.82       24.29      2.06 o 
  -8   7   2        2.83       -0.25      1.24 o 
  -7   7   2       11.91       11.74      1.24 o 
  -6   7   2       42.25       45.61      1.68 o 
  -5   7   2        2.39        5.27      0.86 o 
  -4   7   2        0.03        0.74      0.45 o 
  -3   7   2       19.42       19.18      0.78 o 
  -2   7   2      230.92      225.09      4.21 o 
  -1   7   2        0.18       -0.38      0.44 o 
   0   7   2        1.97        1.12      0.62 o 
   1   7   2        0.93        0.49      0.64 o 
   2   7   2        0.28       -0.11      0.69 o 
   3   7   2       12.63       13.44      1.67 o 
   4   7   2        3.42        5.00      1.58 o 
   5   7   2       10.10        6.44      1.77 o 
  -9   8   2        0.02        0.08      1.50 o 
  -8   8   2        0.04       -0.77      1.07 o 
  -7   8   2       31.51       39.30      1.74 o 
  -6   8   2       34.10       35.13      1.95 o 
  -5   8   2       83.30       71.25      2.04 o 
  -4   8   2        8.91        8.68      1.26 o 
  -3   8   2        0.21       -0.37      0.56 o 
  -2   8   2        0.38        0.28      0.51 o 
  -1   8   2       72.37       75.23      1.91 o 
   0   8   2      104.92      102.87      2.32 o 
   1   8   2       18.59       19.46      1.98 o 
   2   8   2        3.35        1.02      1.20 o 
   3   8   2        0.33        0.50      1.30 o 
   4   8   2       10.68       13.48      2.10 o 
  -8   9   2        1.12        1.33      1.26 o 
  -7   9   2       60.79       72.46      3.64 o 
  -6   9   2       21.80       25.08      1.68 o 
  -5   9   2       15.17       18.61      1.46 o 
  -4   9   2        0.98        1.94      0.99 o 
  -3   9   2        0.00        0.74      0.83 o 
  -2   9   2        6.53        6.31      0.95 o 
  -1   9   2        1.92        0.67      0.80 o 
   0   9   2       50.39       49.77      2.27 o 
   1   9   2       15.16       19.19      1.97 o 
   2   9   2        7.24        9.80      1.74 o 
  -7  10   2        0.01       -0.19      1.26 o 
  -6  10   2        1.20        0.01      1.15 o 
  -5  10   2        9.44       13.19      2.61 o 
  -4  10   2        0.03        0.91      1.06 o 
  -3  10   2        6.06        9.70      1.75 o 
  -2  10   2        8.54        8.42      1.17 o 
  -1  10   2        7.34        7.01      1.15 o 
   0  10   2        5.04        9.85      1.72 o 
   1  10   2        0.87       -0.29      1.49 o 
  -5  11   2       13.71       13.12      1.62 o 
  -4  11   2        5.22        4.63      2.03 o 
  -3  11   2        1.37       -1.21      1.78 o 
   3 -11   3        1.61        1.68      1.67 o 
   4 -11   3        0.72       -0.03      1.57 o 
  -1 -10   3        3.32        7.06      1.68 o 
   2 -10   3        0.00       -1.38      1.39 o 
   3 -10   3        3.09        0.14      1.28 o 
   4 -10   3        2.00        2.60      1.14 o 
   5 -10   3        1.74        0.99      1.14 o 
   6 -10   3        0.11        1.51      1.58 o 
   7 -10   3        7.18        7.99      1.91 o 
  -3  -9   3        3.23        2.90      1.68 o 
  -2  -9   3       67.39       77.50      3.21 o 
  -1  -9   3        3.19        1.35      1.30 o 
   0  -9   3       40.82       50.02      2.25 o 
   1  -9   3        3.40        4.12      1.21 o 
   2  -9   3        2.64        2.01      1.16 o 
   3  -9   3       10.80       12.63      1.14 o 
   4  -9   3        0.80        1.79      0.92 o 
   5  -9   3       22.69       23.04      1.44 o 
   6  -9   3        7.20        8.58      1.68 o 
   7  -9   3        0.74       -0.93      1.50 o 
   8  -9   3        4.51        8.10      1.89 o 
  -4  -8   3        8.39        7.56      1.74 o 
  -3  -8   3       24.88       30.97      2.17 o 
  -2  -8   3       26.25       24.36      1.98 o 
  -1  -8   3       58.99       62.16      2.46 o 
   0  -8   3      110.28      109.83      2.24 o 
   1  -8   3       96.27      104.84      2.15 o 
   2  -8   3       89.28       88.75      3.39 o 
   3  -8   3      103.09       99.73      2.33 o 
   4  -8   3       15.82       16.97      1.86 o 
   5  -8   3       36.65       37.54      2.16 o 
   6  -8   3        0.33        0.68      1.20 o 
   7  -8   3        2.49       -0.01      1.34 o 
   8  -8   3        3.80        4.73      1.62 o 
  -5  -7   3        0.82       -1.20      1.29 o 
  -4  -7   3        1.18       -0.33      1.28 o 
  -3  -7   3        1.73        3.53      1.26 o 
  -2  -7   3      157.48      163.30      4.20 o 
  -1  -7   3        0.83        0.13      0.69 o 
   0  -7   3       28.13       29.78      0.89 o 
   1  -7   3       69.22       67.95      1.31 o 
   2  -7   3       65.80       52.87      1.52 o 
   3  -7   3      223.23      229.32      3.67 o 
   4  -7   3      101.46       89.76      2.20 o 
   5  -7   3       22.50       26.43      1.82 o 
   6  -7   3       82.47       87.33      3.05 o 
   7  -7   3        2.57        4.63      1.35 o 
   8  -7   3        3.25        3.91      1.49 o 
   9  -7   3        0.25        0.82      1.62 o 
  -6  -6   3        0.33        1.55      1.50 o 
  -5  -6   3        2.20        2.05      1.31 o 
  -4  -6   3        0.03        0.54      1.07 o 
  -3  -6   3       87.80       87.58      2.89 o 
  -2  -6   3       29.58       24.24      1.14 o 
  -1  -6   3      593.24      546.51      5.31 o 
   0  -6   3       23.75       23.69      0.74 o 
   1  -6   3       67.85       63.67      1.26 o 
   2  -6   3       13.30       14.53      0.71 o 
   3  -6   3        9.64        7.33      1.65 o 
   4  -6   3        2.31        2.89      0.87 o 
   5  -6   3      163.04      143.36      3.75 o 
   6  -6   3      105.52      106.82      3.27 o 
   7  -6   3       20.43       17.51      1.55 o 
   8  -6   3       43.52       39.54      2.20 o 
   9  -6   3       38.83       37.01      2.41 o 
  -7  -5   3        2.31        2.27      1.57 o 
  -6  -5   3       21.96       23.13      1.94 o 
  -5  -5   3       22.75       17.64      1.67 o 
  -4  -5   3       10.19        8.84      1.22 o 
  -3  -5   3       56.78       62.24      1.41 o 
  -2  -5   3       28.14       24.02      2.11 o 
  -1  -5   3      100.92      100.02      1.41 o 
   0  -5   3       15.45       10.30      0.50 o 
   1  -5   3      160.18      137.37      1.74 o 
   2  -5   3      164.31      146.46      1.80 o 
   3  -5   3       23.77       20.55      0.91 o 
   4  -5   3       22.15       15.60      1.20 o 
   5  -5   3      183.11      182.40      4.18 o 
   6  -5   3        9.16        9.44      1.28 o 
   7  -5   3       49.82       43.80      2.11 o 
   8  -5   3       21.51       23.69      1.74 o 
  -8  -4   3       42.23       44.32      2.79 o 
  -7  -4   3        9.66        8.03      1.64 o 
  -6  -4   3        0.22       -0.39      1.11 o 
  -5  -4   3       28.76       16.31      1.49 o 
  -4  -4   3       11.81        9.07      0.69 o 
  -3  -4   3      176.96      179.77      3.02 o 
  -2  -4   3       40.25       41.04      0.78 o 
  -1  -4   3      460.19      456.91      4.30 o 
   0  -4   3      135.10      161.96      2.27 o 
   1  -4   3        0.98        6.35      0.55 o 
   2  -4   3      553.90      552.18      5.11 o 
   3  -4   3      217.52      224.93      4.38 o 
   4  -4   3       32.79       35.95      1.51 o 
   5  -4   3       18.45       18.17      1.25 o 
   6  -4   3       17.31       16.89      1.31 o 
   7  -4   3        5.73        1.55      1.00 o 
   8  -4   3        3.61        5.84      1.39 o 
   9  -4   3        1.30       -0.59      1.87 o 
  -8  -3   3        5.03        2.27      1.51 o 
  -7  -3   3       83.96       87.22      3.21 o 
  -6  -3   3        1.48        0.49      0.98 o 
  -5  -3   3       22.95       24.16      1.62 o 
  -4  -3   3       49.84       50.72      0.95 o 
  -3  -3   3      250.13      268.73      4.07 o 
  -2  -3   3       31.99       32.80      0.86 o 
  -1  -3   3     1458.46     1551.02     13.22 o 
   0  -3   3        0.08        0.08      0.22 o 
   1  -3   3      560.13      536.36      4.85 o 
   2  -3   3       16.43       10.25      0.77 o 
   3  -3   3        0.93        0.77      0.53 o 
   4  -3   3      780.74      825.60     12.76 o 
   5  -3   3      352.37      370.88      6.53 o 
   6  -3   3      156.01      142.83      3.38 o 
   7  -3   3       61.69       51.10      2.05 o 
   8  -3   3        0.17        0.09      1.39 o 
   9  -3   3        4.49        5.38      1.97 o 
  -9  -2   3        0.66       -0.33      1.55 o 
  -8  -2   3       27.86       21.76      1.91 o 
  -7  -2   3        2.16        1.04      1.11 o 
  -6  -2   3      161.04      140.10      3.71 o 
  -5  -2   3      102.50       97.85      1.45 o 
  -4  -2   3      250.87      258.01      2.72 o 
  -3  -2   3     2279.03     2642.17     22.22 o 
  -2  -2   3     1498.94     1623.95     22.60 o 
  -1  -2   3       69.84       91.47      1.05 o 
   0  -2   3     2735.19     2752.63     27.69 o 
   1  -2   3     1406.75     1460.14     15.02 o 
   2  -2   3     2055.26     1965.38     28.06 o 
   3  -2   3       35.43       31.21      2.08 o 
   4  -2   3       93.77       92.29      1.40 o 
   5  -2   3       84.08      101.14      2.45 o 
   6  -2   3        9.42        8.77      1.39 o 
   7  -2   3        6.82        5.35      1.55 o 
   8  -2   3        0.59        1.02      1.34 o 
   9  -2   3       20.04       25.32      2.80 o 
  -9  -1   3       24.20       25.41      2.03 o 
  -8  -1   3       21.89       22.48      1.77 o 
  -7  -1   3       60.62       59.98      2.40 o 
  -6  -1   3        4.30        5.01      0.87 o 
  -5  -1   3        0.16        0.18      0.46 o 
  -4  -1   3      106.08      119.94      1.53 o 
  -3  -1   3      197.87      159.94      1.76 o 
  -2  -1   3      951.78      889.71      9.29 o 
  -1  -1   3      293.78      347.45      3.83 o 
   0  -1   3     1754.75     1653.95     13.99 o 
   1  -1   3     1525.73     1626.07     13.83 o 
   2  -1   3     2083.43     2167.73     18.31 o 
   3  -1   3     2682.21     2965.18     24.93 o 
   4  -1   3      587.55      542.82      5.10 o 
   5  -1   3        1.74        1.70      0.50 o 
   6  -1   3       24.97       21.81      1.87 o 
   7  -1   3       41.93       32.25      2.18 o 
   8  -1   3       25.18       22.41      2.07 o 
   9  -1   3        0.02       -1.72      1.77 o 
  -9   0   3        5.42        4.57      1.63 o 
  -8   0   3        5.17        4.05      1.20 o 
  -7   0   3       61.63       58.66      1.69 o 
  -6   0   3        1.98        3.24      0.88 o 
  -5   0   3      106.42       97.57      2.52 o 
  -4   0   3      131.40      161.17      2.23 o 
  -3   0   3      251.29      248.90      3.00 o 
  -2   0   3     1362.22     1364.69     11.59 o 
  -1   0   3     4119.18     3983.34     33.53 o 
   0   0   3      353.97      379.07      3.75 o 
   1   0   3     2371.46     2322.07     23.84 o 
   2   0   3       95.92       89.23      1.06 o 
   3   0   3     1242.79     1275.63     11.01 o 
   4   0   3        0.31        0.10      0.30 o 
   5   0   3        4.95        8.09      0.75 o 
   6   0   3       13.37       17.72      3.03 o 
   7   0   3        0.84        0.74      1.17 o 
   8   0   3        0.37        0.21      1.53 o 
   9   0   3       36.73       42.14      2.97 o 
  -8   1   3      125.37      137.95      3.67 o 
  -7   1   3       26.48       30.73      1.62 o 
  -6   1   3      179.53      165.83      3.66 o 
  -5   1   3       29.37       32.32      1.31 o 
  -4   1   3      143.27      141.06      2.87 o 
  -3   1   3       42.32       62.77      1.12 o 
  -2   1   3       81.95       67.32      0.85 o 
  -1   1   3    13776.36    12115.07    394.74 o 
   0   1   3     1371.21     1375.68     17.49 o 
   1   1   3     1242.76     1240.01     10.72 o 
   2   1   3       83.03       79.60      2.18 o 
   3   1   3       19.94       21.15      2.12 o 
   4   1   3       49.83       40.19      1.17 o 
   5   1   3      159.49      174.59      2.95 o 
   6   1   3        0.83       -0.40      0.69 o 
   7   1   3        2.22        1.40      1.10 o 
   8   1   3        2.68        3.76      1.74 o 
   9   1   3       15.69       19.05      2.69 o 
  -9   2   3        0.03        1.02      1.07 o 
  -8   2   3      197.09      209.76      4.56 o 
  -7   2   3      200.42      189.07      3.98 o 
  -6   2   3      220.40      208.76      4.05 o 
  -5   2   3       85.85       81.21      1.97 o 
  -4   2   3       18.96       25.65      0.76 o 
  -3   2   3      532.32      546.80      8.15 o 
  -2   2   3       54.09       49.48      0.93 o 
  -1   2   3     1309.01     1438.38     15.16 o 
   0   2   3        8.04        4.72      0.69 o 
   1   2   3      202.41      191.72      2.56 o 
   2   2   3       83.87       72.51      1.39 o 
   3   2   3       13.03        8.95      0.66 o 
   4   2   3        0.96        1.45      0.55 o 
   5   2   3      516.20      512.98      6.67 o 
   6   2   3        5.60        5.00      1.28 o 
   7   2   3        0.37        0.05      0.89 o 
   8   2   3        4.43        7.79      1.84 o 
  -9   3   3        0.04        0.61      1.15 o 
  -8   3   3        1.04       -0.28      0.91 o 
  -7   3   3      209.83      207.11      3.05 o 
  -6   3   3       15.51       16.79      0.93 o 
  -5   3   3      454.34      427.64      5.26 o 
  -4   3   3        7.72       11.14      0.64 o 
  -3   3   3      636.54      688.89      7.72 o 
  -2   3   3      657.67      666.76      7.42 o 
  -1   3   3      283.73      314.28      4.79 o 
   0   3   3        0.02       -0.09      0.19 o 
   1   3   3       48.90       64.09      0.89 o 
   2   3   3        0.71       -0.21      0.37 o 
   3   3   3        9.99        7.55      0.68 o 
   4   3   3       43.30       48.64      1.44 o 
   5   3   3        5.58        6.44      0.87 o 
   6   3   3       25.29       22.85      1.28 o 
   7   3   3        1.05        0.19      0.99 o 
   8   3   3        1.34        0.61      1.77 o 
 -10   4   3        0.02       -0.63      1.48 o 
  -9   4   3       24.22       23.47      1.77 o 
  -8   4   3        6.41        4.90      1.17 o 
  -7   4   3        2.11        0.39      0.86 o 
  -6   4   3       35.20       31.69      0.84 o 
  -5   4   3      180.57      211.31      2.49 o 
  -4   4   3       52.94       56.84      1.00 o 
  -3   4   3       63.58       86.13      1.25 o 
  -2   4   3     2117.65     2214.66     18.78 o 
  -1   4   3       28.47       23.71      0.61 o 
   0   4   3      919.08      988.43      8.71 o 
   1   4   3       56.35       46.26      0.81 o 
   2   4   3       41.89       41.68      1.18 o 
   3   4   3        8.90       10.68      0.85 o 
   4   4   3       84.50       82.01      1.98 o 
   5   4   3        0.00       -0.37      0.77 o 
   6   4   3       22.84       28.13      1.44 o 
   7   4   3       24.91       36.07      2.40 o 
 -10   5   3       10.31       13.97      1.88 o 
  -9   5   3        3.91        1.64      1.22 o 
  -8   5   3       16.69       17.27      1.72 o 
  -7   5   3        2.51        3.62      0.77 o 
  -6   5   3        3.16        2.17      0.45 o 
  -5   5   3        0.16        0.30      0.37 o 
  -4   5   3        1.04       -0.24      0.31 o 
  -3   5   3       61.75       60.79      1.11 o 
  -2   5   3       38.30       52.76      0.98 o 
  -1   5   3       20.56       20.40      0.63 o 
   0   5   3       63.87       73.18      1.18 o 
   1   5   3      392.58      384.10      5.91 o 
   2   5   3       62.01       54.67      1.50 o 
   3   5   3       63.84       67.88      1.75 o 
   4   5   3       10.17        9.81      1.04 o 
   5   5   3        1.08        0.04      0.89 o 
   6   5   3        6.32        8.08      1.72 o 
 -10   6   3        0.31       -1.40      1.40 o 
  -9   6   3       20.59       22.76      1.93 o 
  -8   6   3        0.02        0.71      1.16 o 
  -7   6   3        0.02       -0.72      0.72 o 
  -6   6   3        2.84        4.37      0.94 o 
  -5   6   3       30.89       27.83      0.84 o 
  -4   6   3        0.65        0.59      0.47 o 
  -3   6   3       56.54       60.43      1.16 o 
  -2   6   3      158.44      173.96      2.21 o 
  -1   6   3       63.05       78.06      1.33 o 
   0   6   3      116.67      108.03      2.11 o 
   1   6   3       63.41       57.02      1.55 o 
   2   6   3        9.32        9.43      0.92 o 
   3   6   3       25.65       23.92      1.25 o 
   4   6   3        4.64        4.64      0.97 o 
   5   6   3        0.21       -1.40      1.40 o 
   6   6   3        8.66       14.05      2.11 o 
  -9   7   3        0.97        1.45      1.28 o 
  -8   7   3        4.15        6.61      1.07 o 
  -7   7   3       52.69       58.07      1.96 o 
  -6   7   3       24.24       19.82      1.52 o 
  -5   7   3       18.00       17.56      1.70 o 
  -4   7   3       22.46       23.01      0.82 o 
  -3   7   3       80.28       86.85      1.95 o 
  -2   7   3       66.80       66.43      1.33 o 
  -1   7   3       29.36       30.58      1.07 o 
   0   7   3        3.35        3.22      1.06 o 
   1   7   3        2.49        0.76      0.80 o 
   2   7   3       35.87       34.79      1.44 o 
   3   7   3       20.74       21.31      1.31 o 
   4   7   3        3.19        1.01      1.44 o 
   5   7   3        0.02       -0.69      1.67 o 
  -9   8   3        0.36       -1.26      1.35 o 
  -8   8   3        2.47        0.73      1.12 o 
  -7   8   3       55.74       56.22      2.18 o 
  -6   8   3        0.06        0.95      0.93 o 
  -5   8   3       33.31       38.98      1.55 o 
  -4   8   3        3.01        3.12      1.01 o 
  -3   8   3       33.52       29.82      1.16 o 
  -2   8   3       27.30       26.61      0.98 o 
  -1   8   3       62.23       61.24      1.73 o 
   0   8   3        9.68       11.12      1.01 o 
   1   8   3        0.01        0.83      0.78 o 
   2   8   3        3.78        3.40      0.98 o 
   3   8   3        0.44       -0.35      1.19 o 
   4   8   3        2.00        3.22      1.77 o 
  -8   9   3        0.38        0.96      1.18 o 
  -7   9   3        6.42        5.56      1.21 o 
  -6   9   3        5.17        4.91      1.16 o 
  -5   9   3        1.45        1.28      0.95 o 
  -4   9   3        0.17       -0.79      0.79 o 
  -3   9   3       32.84       34.59      1.69 o 
  -2   9   3        0.37        0.27      0.78 o 
  -1   9   3        4.31        5.09      0.95 o 
   0   9   3        0.96        3.70      1.77 o 
   1   9   3        1.06        0.63      1.29 o 
   2   9   3        2.59        1.00      1.43 o 
  -7  10   3       38.85       50.52      4.17 o 
  -6  10   3        0.15       -0.57      1.19 o 
  -5  10   3        0.87        1.68      1.09 o 
  -4  10   3        0.93        0.99      1.02 o 
  -3  10   3        0.39        0.58      1.36 o 
  -2  10   3       12.01       17.45      1.37 o 
  -1  10   3        0.02        2.15      1.04 o 
   0  10   3        2.49        6.63      1.63 o 
  -4  11   3        0.01       -1.72      1.92 o 
  -3  11   3        1.34        2.42      1.89 o 
   2 -11   4        1.84        7.15      1.98 o 
   3 -11   4       11.35       12.70      2.01 o 
   4 -11   4        0.07       -0.74      1.65 o 
   1 -10   4        0.13       -0.86      1.33 o 
   2 -10   4       10.56        8.24      1.64 o 
   3 -10   4        0.10       -0.09      1.28 o 
   4 -10   4        6.94        6.38      1.51 o 
   5 -10   4        1.77        1.05      1.45 o 
   6 -10   4       12.92       17.57      2.22 o 
  -3  -9   4       48.83       50.58      2.92 o 
  -2  -9   4        1.01        0.45      1.41 o 
  -1  -9   4       90.41       96.43      3.33 o 
   0  -9   4        4.84       -0.48      1.20 o 
   1  -9   4       18.28       10.86      1.46 o 
   2  -9   4       10.21        6.41      1.35 o 
   3  -9   4       32.47       32.86      1.48 o 
   4  -9   4       14.35       18.29      1.28 o 
   5  -9   4        3.19        1.67      1.30 o 
   6  -9   4        8.17        8.77      1.54 o 
   7  -9   4        1.83        0.59      1.53 o 
  -4  -8   4        0.79       -1.26      1.46 o 
  -3  -8   4        0.86       -0.39      1.30 o 
  -2  -8   4        7.37       12.16      1.65 o 
  -1  -8   4        0.68       -0.70      0.70 o 
   0  -8   4      156.18      153.60      2.75 o 
   1  -8   4        0.76        0.95      1.01 o 
   2  -8   4      353.84      310.60      6.70 o 
   3  -8   4      102.03       96.09      2.28 o 
   4  -8   4       71.06       66.49      2.66 o 
   5  -8   4       13.73       12.74      1.50 o 
   6  -8   4        0.12        1.86      1.25 o 
   7  -8   4       23.61       30.17      2.23 o 
   8  -8   4        0.10        1.53      1.53 o 
  -6  -7   4        3.11        1.83      1.75 o 
  -5  -7   4        1.01        2.70      1.54 o 
  -4  -7   4        6.70        7.59      1.55 o 
  -3  -7   4        3.29        1.98      1.20 o 
  -2  -7   4        5.78        3.34      1.35 o 
  -1  -7   4       81.50       81.49      1.83 o 
   0  -7   4       19.64       15.82      0.92 o 
   1  -7   4       16.07       18.44      0.76 o 
   2  -7   4       94.36       96.15      2.11 o 
   3  -7   4       34.89       32.06      1.32 o 
   4  -7   4      295.64      288.73      6.07 o 
   5  -7   4        1.15        0.74      1.09 o 
   6  -7   4        0.11       -0.77      1.16 o 
   7  -7   4       16.58       13.04      1.60 o 
   8  -7   4        4.79        4.91      1.53 o 
   9  -7   4       15.58       22.98      2.39 o 
  -6  -6   4        6.74        8.63      1.79 o 
  -5  -6   4       10.37        7.02      1.51 o 
  -4  -6   4        0.02        0.34      1.07 o 
  -3  -6   4        9.58        8.75      1.35 o 
  -2  -6   4       71.09       65.00      2.96 o 
  -1  -6   4        6.25        4.50      0.90 o 
   0  -6   4       27.27       19.46      0.69 o 
   1  -6   4       67.23       76.08      1.66 o 
   2  -6   4       57.70       44.03      1.31 o 
   3  -6   4      257.13      225.46      4.78 o 
   4  -6   4       47.04       38.34      1.81 o 
   5  -6   4      657.33      674.96     11.53 o 
   6  -6   4       12.38       15.01      1.63 o 
   7  -6   4       62.20       62.63      2.63 o 
   8  -6   4        0.43        2.49      1.33 o 
   9  -6   4        6.48       13.89      1.93 o 
  -7  -5   4        2.21        1.17      1.31 o 
  -6  -5   4        0.01       -0.93      1.06 o 
  -5  -5   4        0.17        2.80      1.19 o 
  -4  -5   4       13.03        9.80      1.36 o 
  -3  -5   4       59.36       70.26      1.57 o 
  -2  -5   4      485.06      473.99      7.13 o 
  -1  -5   4       45.69       48.60      0.93 o 
   0  -5   4       13.34       12.42      1.21 o 
   1  -5   4      116.86      151.48      1.87 o 
   2  -5   4        6.25        7.43      0.47 o 
   3  -5   4      109.23      106.41      2.82 o 
   4  -5   4       44.63       45.61      1.88 o 
   5  -5   4       10.70       11.49      1.20 o 
   6  -5   4        0.57        1.36      0.88 o 
   7  -5   4        2.03        2.47      1.09 o 
   8  -5   4        1.74        1.12      1.30 o 
   9  -5   4        0.21        0.43      2.05 o 
  -8  -4   4        0.35       -0.67      1.59 o 
  -7  -4   4       93.81       90.03      3.46 o 
  -6  -4   4        0.00       -1.06      1.06 o 
  -5  -4   4       30.90       35.54      1.94 o 
  -4  -4   4        2.44        2.50      0.54 o 
  -3  -4   4       58.22       52.66      1.24 o 
  -2  -4   4      378.82      375.48      3.67 o 
  -1  -4   4      334.48      329.23      3.27 o 
   0  -4   4      287.51      304.48      3.06 o 
   1  -4   4        0.74        0.32      0.24 o 
   2  -4   4        0.75        0.50      0.27 o 
   3  -4   4       16.18       21.51      1.19 o 
   4  -4   4      168.66      162.30      3.60 o 
   5  -4   4        9.35        9.71      1.10 o 
   6  -4   4       41.41       43.97      1.88 o 
   7  -4   4       36.48       23.72      1.57 o 
   8  -4   4        9.38        7.07      1.82 o 
   9  -4   4        8.34        7.23      2.20 o 
  -8  -3   4        4.14        4.05      1.62 o 
  -7  -3   4       80.75       69.47      2.87 o 
  -6  -3   4      218.17      209.16      5.01 o 
  -5  -3   4      275.11      298.69      3.98 o 
  -4  -3   4       99.07       98.15      3.07 o 
  -3  -3   4       56.29       68.48      2.51 o 
  -2  -3   4       48.94       45.92      0.90 o 
  -1  -3   4      449.86      520.40      5.82 o 
   0  -3   4       88.69      108.54      1.89 o 
   1  -3   4      182.99      176.83      2.23 o 
   2  -3   4        2.31        1.31      0.48 o 
   3  -3   4       39.92       53.20      1.68 o 
   4  -3   4      527.88      549.20      8.95 o 
   5  -3   4       75.41       80.10      2.28 o 
   6  -3   4       20.82       17.65      1.20 o 
   7  -3   4        0.89       -0.72      0.72 o 
   8  -3   4        0.62        1.59      1.63 o 
   9  -3   4        0.07       -0.52      1.94 o 
  -9  -2   4        0.22       -0.72      1.59 o 
  -8  -2   4        1.21       -1.14      1.35 o 
  -7  -2   4        2.18        3.98      1.25 o 
  -6  -2   4      154.06      146.20      2.42 o 
  -5  -2   4        0.22       -0.44      0.49 o 
  -4  -2   4      277.61      276.44      2.87 o 
  -3  -2   4       26.60       18.41      0.82 o 
  -2  -2   4      551.02      531.84      5.91 o 
  -1  -2   4       10.61        3.57      0.33 o 
   0  -2   4     1243.95     1343.45     27.32 o 
   1  -2   4       59.10       60.07      0.91 o 
   2  -2   4     1007.97     1033.53     15.22 o 
   3  -2   4      929.99     1013.53     10.58 o 
   4  -2   4        0.94       -0.17      0.33 o 
   5  -2   4      141.58      156.62      2.66 o 
   6  -2   4      152.56      145.07      2.67 o 
   7  -2   4        9.83        7.20      1.72 o 
   8  -2   4        8.61        6.05      1.64 o 
   9  -2   4        5.17        8.27      2.12 o 
  -9  -1   4        0.45       -0.90      1.44 o 
  -8  -1   4        3.77        4.52      1.34 o 
  -7  -1   4       35.70       30.26      1.79 o 
  -6  -1   4        6.29        7.85      1.06 o 
  -5  -1   4        2.89        2.63      0.47 o 
  -4  -1   4       15.31       16.62      0.79 o 
  -3  -1   4        6.19        0.37      0.29 o 
  -2  -1   4       14.06        8.02      0.55 o 
  -1  -1   4      281.23      304.52      5.63 o 
   0  -1   4      554.88      567.38      4.99 o 
   1  -1   4       10.50       10.22      0.31 o 
   2  -1   4        7.00        9.67      0.37 o 
   3  -1   4      250.84      219.30      2.31 o 
   4  -1   4      203.47      235.21      2.56 o 
   5  -1   4        0.22        0.32      0.40 o 
   6  -1   4      200.35      178.80      4.99 o 
   7  -1   4        7.38        6.41      1.45 o 
   8  -1   4       26.37       25.39      2.23 o 
   9  -1   4       68.00       90.98      4.22 o 
  -9   0   4        6.19        5.55      1.46 o 
  -8   0   4        0.30       -0.42      1.09 o 
  -7   0   4        0.00        0.73      0.70 o 
  -6   0   4        1.06        2.11      0.81 o 
  -5   0   4      512.40      540.09      9.04 o 
  -4   0   4       13.15       15.48      0.64 o 
  -3   0   4       35.73       38.37      0.69 o 
  -2   0   4      356.10      381.59      4.47 o 
  -1   0   4      959.45     1032.49      8.82 o 
   0   0   4       42.81       47.65      0.64 o 
   1   0   4     1480.10     1513.67     12.83 o 
   2   0   4       40.51       48.12      0.74 o 
   3   0   4        0.03        0.74      0.36 o 
   4   0   4        0.59        0.48      0.32 o 
   5   0   4      192.96      199.83      4.94 o 
   6   0   4       13.02       14.71      1.04 o 
   7   0   4        2.60        0.73      1.34 o 
   8   0   4       19.98       22.99      2.45 o 
   9   0   4        5.27        6.54      2.27 o 
  -9   1   4        4.41        0.91      1.30 o 
  -8   1   4       60.53       57.38      2.30 o 
  -7   1   4        0.01       -0.80      0.80 o 
  -6   1   4       34.63       29.26      1.41 o 
  -5   1   4       78.50       75.93      2.12 o 
  -4   1   4      550.95      543.00      7.09 o 
  -3   1   4        0.16        3.64      0.46 o 
  -2   1   4      175.66      174.74      2.38 o 
  -1   1   4     5921.41     5954.35    131.78 o 
   0   1   4       17.41       14.76      1.00 o 
   1   1   4      949.98     1008.39      8.70 o 
   2   1   4       36.64       39.71      0.90 o 
   3   1   4      188.47      186.19      2.76 o 
   4   1   4      135.64      131.58      2.31 o 
   5   1   4        0.01        0.26      0.62 o 
   6   1   4      125.67      136.38      2.72 o 
   7   1   4        7.36        5.98      1.60 o 
   8   1   4        1.52        1.86      1.74 o 
  -8   2   4      232.56      224.68      4.80 o 
  -7   2   4       26.55       30.46      1.46 o 
  -6   2   4       60.33       60.46      1.84 o 
  -5   2   4        0.64        0.29      0.39 o 
  -4   2   4       45.07       59.14      1.22 o 
  -3   2   4      141.24      162.56      2.45 o 
  -2   2   4     2823.91     2932.42     30.46 o 
  -1   2   4      592.89      567.00      6.33 o 
   0   2   4      526.48      576.23     12.10 o 
   1   2   4       15.15       21.04      0.71 o 
   2   2   4        2.28       -0.03      0.34 o 
   3   2   4        6.40        8.27      0.87 o 
   4   2   4      176.53      164.73      2.81 o 
   5   2   4      129.54      134.28      2.64 o 
   6   2   4       26.68       26.66      1.38 o 
   7   2   4        2.50        3.12      1.01 o 
   8   2   4        0.62        1.21      1.83 o 
 -10   3   4        1.95        0.29      1.44 o 
  -9   3   4        3.00        3.53      1.22 o 
  -8   3   4       34.58       32.63      1.58 o 
  -7   3   4       20.38       18.63      1.20 o 
  -6   3   4       44.57       48.60      1.27 o 
  -5   3   4      139.51      147.44      2.34 o 
  -4   3   4      467.13      477.32      5.76 o 
  -3   3   4        8.02        9.71      0.52 o 
  -1   3   4      708.47      751.87     12.59 o 
   0   3   4      603.25      672.41      6.03 o 
   1   3   4        1.74        2.38      0.32 o 
   2   3   4      119.54      155.61      2.49 o 
   3   3   4      102.59      100.14      1.99 o 
   4   3   4       33.80       33.51      1.27 o 
   5   3   4        4.59        4.36      0.84 o 
   6   3   4        4.52        5.40      1.33 o 
   7   3   4        9.08       10.46      1.31 o 
 -10   4   4        0.47       -0.20      1.45 o 
  -9   4   4       20.16       22.34      1.75 o 
  -8   4   4       15.57       15.74      1.53 o 
  -7   4   4      112.59      112.02      1.80 o 
  -6   4   4        4.55        6.44      0.64 o 
  -5   4   4      682.76      719.94      8.69 o 
  -4   4   4      130.83      127.86      2.09 o 
  -3   4   4      479.76      498.09      5.92 o 
  -2   4   4      598.86      557.77      7.96 o 
  -1   4   4      325.61      348.24      3.47 o 
   0   4   4       57.39       56.60      0.94 o 
   1   4   4       21.28       14.46      0.76 o 
   2   4   4        0.78        0.42      0.66 o 
   3   4   4        0.30        0.21      0.56 o 
   4   4   4       26.45       28.80      1.27 o 
   5   4   4        2.67        4.06      0.92 o 
   6   4   4        0.11        0.10      1.02 o 
   7   4   4       21.32       15.59      2.10 o 
 -10   5   4        0.20        0.78      1.48 o 
  -9   5   4        8.03       10.34      1.63 o 
  -8   5   4       12.70       14.96      1.62 o 
  -7   5   4       33.24       35.40      2.20 o 
  -6   5   4       92.83       94.29      1.57 o 
  -5   5   4       16.96       15.44      0.68 o 
  -4   5   4      338.68      342.88      3.64 o 
  -3   5   4       59.12       68.04      1.23 o 
  -2   5   4      615.03      625.39      5.90 o 
  -1   5   4       24.45       21.17      0.66 o 
   0   5   4       30.37       26.63      0.73 o 
   1   5   4        5.44        1.46      0.50 o 
   2   5   4       28.57       24.54      1.24 o 
   3   5   4        4.89        3.80      0.74 o 
   4   5   4        7.51        4.46      1.49 o 
   5   5   4       15.96       17.96      1.34 o 
   6   5   4        0.96        2.47      1.62 o 
 -10   6   4        1.06       -1.41      1.41 o 
  -9   6   4        1.54        1.22      1.30 o 
  -8   6   4        0.07        0.61      1.00 o 
  -7   6   4       75.16       61.56      2.29 o 
  -6   6   4       13.94       10.18      0.72 o 
  -5   6   4       12.40       13.05      0.96 o 
  -4   6   4        3.13        2.73      0.45 o 
  -3   6   4        3.70        1.44      0.48 o 
  -2   6   4        6.07        4.07      0.68 o 
  -1   6   4        4.30        1.83      0.42 o 
   0   6   4        5.98        5.21      1.08 o 
   1   6   4        9.27        9.05      1.22 o 
   2   6   4        1.04        0.50      0.67 o 
   3   6   4      119.14      120.26      2.64 o 
   4   6   4        0.31        0.43      0.89 o 
   5   6   4       24.19       25.98      2.20 o 
  -9   7   4        1.27        1.94      1.36 o 
  -8   7   4        7.42        9.71      1.29 o 
  -7   7   4       12.31       10.02      1.21 o 
  -6   7   4        1.71        1.90      0.82 o 
  -5   7   4       31.67       27.88      0.93 o 
  -4   7   4        8.05       14.92      0.72 o 
  -3   7   4      105.92      102.89      1.70 o 
  -2   7   4       84.91       83.70      1.82 o 
  -1   7   4      153.09      149.18      2.73 o 
   0   7   4        3.66        3.35      0.72 o 
   1   7   4       14.89       15.21      1.04 o 
   2   7   4        8.39        7.30      1.86 o 
   3   7   4        1.02       -0.07      0.91 o 
   4   7   4        1.86       -1.40      1.40 o 
  -9   8   4       10.69       17.80      2.21 o 
  -8   8   4        2.31        1.87      1.21 o 
  -7   8   4       14.86       19.48      1.50 o 
  -6   8   4       14.55       19.15      1.62 o 
  -5   8   4       11.32       10.81      1.10 o 
  -4   8   4      129.27      118.21      1.96 o 
  -3   8   4        9.65       11.62      0.78 o 
  -2   8   4       73.38       67.03      1.82 o 
  -1   8   4       43.80       44.49      2.51 o 
   0   8   4        7.38        6.63      0.95 o 
   1   8   4       20.97       22.71      1.28 o 
   2   8   4        0.23       -0.36      0.93 o 
   3   8   4        1.51        1.06      1.46 o 
  -8   9   4       26.90       27.48      1.77 o 
  -7   9   4       21.84       21.52      1.72 o 
  -6   9   4       42.97       38.31      1.77 o 
  -5   9   4        0.29        0.21      0.92 o 
  -4   9   4       10.11        9.49      1.17 o 
  -3   9   4        1.34        2.51      0.81 o 
  -2   9   4        0.56        0.36      1.02 o 
  -1   9   4       10.56       11.98      1.15 o 
   0   9   4       13.87       15.24      1.32 o 
   1   9   4        0.29       -0.91      0.95 o 
   2   9   4        2.80        2.82      1.57 o 
  -7  10   4       23.91       21.26      4.01 o 
  -6  10   4        4.24        3.35      2.05 o 
  -5  10   4        0.48       -0.44      1.17 o 
  -4  10   4        1.34        1.16      1.06 o 
  -3  10   4        0.36        1.98      1.63 o 
  -2  10   4        6.89        7.83      1.13 o 
  -1  10   4       38.14       46.25      1.86 o 
   0  10   4       16.40       22.25      1.57 o 
   3 -11   5        0.69        0.64      1.64 o 
   1 -10   5        0.00       -0.77      1.38 o 
   2 -10   5        7.76        8.62      1.67 o 
   3 -10   5        0.42        1.51      1.41 o 
   4 -10   5       19.07       20.48      1.97 o 
   5 -10   5        0.19        1.33      1.59 o 
   6 -10   5        1.97        0.09      1.51 o 
  -3  -9   5        0.19       -1.31      1.73 o 
  -2  -9   5       14.51       21.59      2.26 o 
  -1  -9   5       22.88       21.09      1.88 o 
   0  -9   5        5.98        3.85      1.39 o 
   1  -9   5       76.46       84.82      3.00 o 
   2  -9   5        0.77       -0.57      1.09 o 
   3  -9   5        0.21       -0.10      1.19 o 
   4  -9   5        0.61       -0.66      1.26 o 
   5  -9   5       35.92       32.51      2.07 o 
   6  -9   5        4.70        4.18      1.41 o 
   7  -9   5        0.02        1.06      1.55 o 
  -4  -8   5        4.61        9.06      1.78 o 
  -3  -8   5        0.04       -0.08      1.28 o 
  -2  -8   5       45.69       47.58      2.40 o 
  -1  -8   5       25.51       27.13      1.35 o 
   0  -8   5        9.45       10.98      1.21 o 
   1  -8   5       37.85       41.60      2.05 o 
   2  -8   5       45.59       39.98      2.11 o 
   3  -8   5       61.44       60.41      2.50 o 
   4  -8   5        3.02        2.32      1.14 o 
   5  -8   5       12.41       12.95      1.58 o 
   6  -8   5        0.40        0.77      1.29 o 
   7  -8   5        0.26        0.76      1.43 o 
   8  -8   5       33.71       36.63      2.56 o 
  -5  -7   5        7.43       11.80      1.88 o 
  -4  -7   5        0.98        1.02      1.28 o 
  -3  -7   5        1.23       -0.43      1.10 o 
  -2  -7   5       56.12       56.38      1.59 o 
  -1  -7   5        1.12        0.94      0.62 o 
   0  -7   5        0.73        0.36      0.63 o 
   1  -7   5        3.24        5.19      1.05 o 
   2  -7   5        0.46       -0.65      0.65 o 
   3  -7   5        9.21        9.51      1.31 o 
   4  -7   5      181.21      177.95      4.44 o 
   5  -7   5       27.53       22.42      1.69 o 
   6  -7   5       37.48       35.88      2.11 o 
   7  -7   5        8.96        7.83      1.57 o 
   8  -7   5        6.01        5.69      1.64 o 
  -6  -6   5        6.15        0.86      1.31 o 
  -5  -6   5        9.23       11.92      1.75 o 
  -4  -6   5        1.04        0.61      1.00 o 
  -3  -6   5        0.71        0.62      0.63 o 
  -2  -6   5       90.22       76.81      1.73 o 
  -1  -6   5        1.83        0.57      0.50 o 
   0  -6   5       67.39       58.24      1.40 o 
   1  -6   5       52.34       57.56      1.11 o 
   2  -6   5       10.03       13.46      1.11 o 
   3  -6   5        2.26       -0.15      0.78 o 
   4  -6   5       10.71        6.20      1.21 o 
   5  -6   5       89.53       86.42      2.92 o 
   6  -6   5        0.41        0.39      0.96 o 
   7  -6   5        7.87        7.16      1.44 o 
   8  -6   5        6.85       12.51      1.78 o 
  -7  -5   5        2.63        1.55      1.50 o 
  -6  -5   5       12.16       17.61      1.84 o 
  -5  -5   5       23.81       20.96      1.63 o 
  -4  -5   5      176.71      189.91      4.48 o 
  -3  -5   5      329.64      303.11      4.11 o 
  -2  -5   5        2.47        0.79      0.49 o 
  -1  -5   5      105.93      112.32      1.96 o 
   0  -5   5        0.39        0.40      0.33 o 
   1  -5   5       17.98       12.73      0.67 o 
   2  -5   5      103.78       96.45      1.77 o 
   3  -5   5       40.21       38.44      1.68 o 
   4  -5   5      193.94      192.87      4.32 o 
   5  -5   5        1.10        1.99      0.91 o 
   6  -5   5       21.72       17.59      1.63 o 
   7  -5   5        1.15        3.23      1.22 o 
   8  -5   5        8.36       11.45      1.68 o 
   9  -5   5        0.00        1.55      2.18 o 
  -8  -4   5        5.56        1.67      1.59 o 
  -7  -4   5        4.48        1.59      1.36 o 
  -6  -4   5        0.12       -0.09      1.14 o 
  -5  -4   5       39.05       41.62      2.05 o 
  -4  -4   5       14.63       17.68      0.91 o 
  -3  -4   5       35.81       37.54      1.11 o 
  -2  -4   5      576.87      548.62      6.37 o 
  -1  -4   5      782.87      804.25      7.22 o 
   0  -4   5      183.06      197.94      2.68 o 
   1  -4   5      521.09      575.42      6.38 o 
   2  -4   5        9.51       12.95      0.98 o 
   3  -4   5      156.73      158.08      3.52 o 
   4  -4   5      345.36      335.86      6.24 o 
   5  -4   5       40.68       41.53      1.79 o 
   6  -4   5        6.89       10.39      1.33 o 
   7  -4   5        0.70        1.22      0.86 o 
   8  -4   5        7.10        5.59      2.07 o 
   9  -4   5        0.83       -0.05      2.03 o 
  -8  -3   5        5.86        5.55      1.60 o 
  -7  -3   5        0.32       -0.47      1.17 o 
  -6  -3   5        0.34        0.63      0.95 o 
  -5  -3   5       67.86       77.81      1.66 o 
  -4  -3   5       40.25       39.40      1.12 o 
  -3  -3   5      404.30      402.89     12.17 o 
  -2  -3   5       31.66       33.11      0.92 o 
  -1  -3   5      514.79      553.16      6.19 o 
   0  -3   5     1044.03     1247.25     12.97 o 
   1  -3   5      470.60      516.95      8.27 o 
   2  -3   5     1103.96     1228.43     18.20 o 
   3  -3   5       19.82       15.30      1.02 o 
   4  -3   5      229.49      233.05      4.57 o 
   5  -3   5       15.82       16.11      1.22 o 
   6  -3   5        0.09       -0.32      1.36 o 
   7  -3   5        4.26        2.18      1.55 o 
   8  -3   5       19.10       18.80      2.46 o 
   9  -3   5        2.37        2.34      2.03 o 
  -9  -2   5        2.00        2.10      1.62 o 
  -8  -2   5        3.98        4.23      1.46 o 
  -7  -2   5       30.28       26.81      1.81 o 
  -6  -2   5        8.69        4.31      0.67 o 
  -5  -2   5        0.04        0.97      0.48 o 
  -4  -2   5        1.06       -0.31      0.43 o 
  -3  -2   5       13.10       16.86      1.10 o 
  -2  -2   5       99.67       80.18      1.40 o 
  -1  -2   5     1047.93     1133.00     11.81 o 
   0  -2   5     1445.59     1489.46     12.68 o 
   1  -2   5     1246.29     1285.12     12.42 o 
   2  -2   5       43.41       50.41      0.75 o 
   3  -2   5     1675.55     1810.76     15.55 o 
   4  -2   5      475.80      502.99      6.23 o 
   5  -2   5       10.13       11.18      0.83 o 
   6  -2   5        6.47        4.90      1.31 o 
   7  -2   5        1.97        0.82      1.46 o 
   8  -2   5       15.88       15.58      2.20 o 
   9  -2   5        2.99        3.84      2.16 o 
  -9  -1   5       11.17       12.36      1.89 o 
  -8  -1   5        6.78        4.29      1.36 o 
  -7  -1   5       18.16       15.60      1.46 o 
  -6  -1   5       12.35       11.36      0.77 o 
  -5  -1   5        1.64       -0.41      0.41 o 
  -4  -1   5        3.91       11.44      0.60 o 
  -3  -1   5       45.28       43.14      0.98 o 
  -2  -1   5      646.25      565.99      7.50 o 
  -1  -1   5      641.72      614.46      5.43 o 
   0  -1   5       24.92       29.25      0.53 o 
   1  -1   5        8.12        6.53      0.30 o 
   2  -1   5      726.18      804.89      7.11 o 
   3  -1   5      132.31      125.23      1.54 o 
   4  -1   5      212.56      199.83      2.29 o 
   5  -1   5       83.57       82.49      1.76 o 
   6  -1   5       10.20        5.68      1.36 o 
   7  -1   5        8.44        8.72      1.67 o 
   8  -1   5        0.70        4.01      1.59 o 
   9  -1   5       18.17       27.57      2.99 o 
 -10   0   5        7.20        8.39      2.02 o 
  -9   0   5        8.21        4.47      1.45 o 
  -8   0   5       56.39       61.50      2.56 o 
  -7   0   5       14.71       17.16      1.39 o 
  -6   0   5       10.44       11.21      1.12 o 
  -5   0   5       38.33       29.26      0.91 o 
  -4   0   5      620.75      655.58      7.26 o 
  -3   0   5      153.71      162.53      2.95 o 
  -2   0   5       68.48       74.79      1.01 o 
  -1   0   5       57.67       71.17      0.90 o 
   0   0   5     1081.31     1102.87      9.44 o 
   1   0   5      148.38      154.35      1.65 o 
   2   0   5      438.89      458.90      5.17 o 
   3   0   5        4.78        3.39      0.42 o 
   4   0   5      303.41      312.09      3.24 o 
   5   0   5      149.20      145.50      3.26 o 
   6   0   5       24.53       28.57      2.03 o 
   7   0   5        1.09        1.59      1.49 o 
   8   0   5        0.71        1.57      1.67 o 
  -5   1   5      299.11      280.27      3.75 o 
  -4   1   5      391.97      389.91      3.81 o 
  -3   1   5        4.13        0.87      0.23 o 
  -2   1   5        0.91        0.10      0.20 o 
  -1   1   5     1180.55     1288.38     10.99 o 
   0   1   5        0.00        0.99      0.48 o 
   1   1   5       51.17       49.34      0.79 o 
   2   1   5      762.80      758.56      6.75 o 
   3   1   5       59.84       59.90      0.89 o 
   4   1   5       12.32       11.90      0.80 o 
   5   1   5      507.53      509.54     10.05 o 
   6   1   5       77.14       74.11      2.01 o 
   7   1   5       34.23       39.60      2.65 o 
   8   1   5        0.01       -1.73      1.73 o 
  -9   2   5        0.50        1.19      1.15 o 
  -8   2   5       54.46       52.39      2.15 o 
  -7   2   5        0.02       -0.66      0.66 o 
  -6   2   5       30.47       30.57      1.40 o 
  -5   2   5      324.65      309.77      4.08 o 
  -4   2   5       23.45       28.06      0.85 o 
  -3   2   5      305.87      327.75      4.03 o 
  -2   2   5      541.23      534.75     14.63 o 
  -1   2   5      142.51      101.79      2.57 o 
   0   2   5        1.99        3.06      0.36 o 
   1   2   5      383.02      440.07      8.73 o 
   2   2   5      299.19      283.81      3.80 o 
   3   2   5       38.61       36.22      1.15 o 
   4   2   5       47.11       50.83      2.68 o 
   5   2   5        0.38       -0.18      1.15 o 
   6   2   5        0.00       -0.47      0.84 o 
   7   2   5        2.71        4.14      1.63 o 
   8   2   5       11.08       14.80      2.32 o 
 -10   3   5       10.58       17.66      2.02 o 
  -8   3   5      107.49      106.72      2.88 o 
  -7   3   5        1.62        1.16      0.78 o 
  -6   3   5      173.20      163.85      2.67 o 
  -5   3   5       11.91       13.56      0.74 o 
  -4   3   5        0.89        1.93      0.42 o 
  -3   3   5       52.60       58.37      1.22 o 
  -2   3   5     1279.88     1333.26     14.37 o 
  -1   3   5      216.22      230.80      8.12 o 
   0   3   5      339.09      347.67      4.35 o 
   1   3   5       73.01       73.78      1.07 o 
   2   3   5       98.84       89.85      1.80 o 
   3   3   5      129.81      125.90      2.36 o 
   4   3   5       46.67       40.66      1.41 o 
   5   3   5       31.37       32.63      1.40 o 
   6   3   5        0.19        0.30      0.97 o 
   7   3   5       13.41       15.63      3.24 o 
 -10   4   5        8.58       11.64      1.81 o 
  -9   4   5        2.41        2.56      1.26 o 
  -8   4   5        4.08        7.15      1.36 o 
  -7   4   5        1.82        0.88      0.64 o 
  -6   4   5       37.65       28.18      2.17 o 
  -5   4   5        4.58        1.51      0.49 o 
  -4   4   5       57.66       54.30      1.67 o 
  -3   4   5        6.28        3.31      0.47 o 
  -2   4   5       24.79       13.09      0.71 o 
  -1   4   5       21.41       22.07      0.61 o 
   0   4   5      176.91      186.63      2.12 o 
   1   4   5        6.12        9.48      0.70 o 
   2   4   5        2.91        2.49      0.72 o 
   3   4   5        0.00        0.17      0.63 o 
   4   4   5      143.88      150.87      2.94 o 
   5   4   5        0.16        0.13      0.85 o 
   6   4   5        9.82        9.93      1.31 o 
   7   4   5       12.28       18.68      2.42 o 
 -10   5   5        0.31       -0.64      1.43 o 
  -9   5   5       32.02       34.56      2.15 o 
  -8   5   5        2.84        1.22      0.82 o 
  -7   5   5       24.21       25.75      0.91 o 
  -6   5   5       19.37       19.79      1.04 o 
  -5   5   5       54.40       50.92      1.09 o 
  -4   5   5        2.80        2.12      0.41 o 
  -3   5   5        1.35        0.74      0.34 o 
  -2   5   5       10.73       11.08      0.65 o 
  -1   5   5       55.36       51.65      1.01 o 
   0   5   5      119.34      112.64      2.83 o 
   1   5   5        4.02        2.01      0.58 o 
   2   5   5        1.91        0.95      0.61 o 
   3   5   5       69.65       59.65      1.76 o 
   4   5   5        0.32        0.05      1.04 o 
   5   5   5        7.47        9.12      1.77 o 
   6   5   5        0.01        0.34      1.16 o 
 -10   6   5        4.88       10.20      1.93 o 
  -9   6   5       14.51       21.16      2.12 o 
  -8   6   5       11.27       10.71      2.20 o 
  -7   6   5       11.93        9.97      1.10 o 
  -6   6   5       31.81       38.52      1.04 o 
  -5   6   5       32.87       42.33      1.04 o 
  -4   6   5        4.30        4.23      0.92 o 
  -3   6   5        9.03        9.41      1.25 o 
  -2   6   5       41.25       37.57      0.95 o 
  -1   6   5       10.55        8.56      0.80 o 
   0   6   5       12.48       12.92      0.88 o 
   1   6   5       27.50       27.39      1.79 o 
   2   6   5        0.01       -0.27      1.25 o 
   3   6   5       12.57       13.57      1.20 o 
   4   6   5       10.46       10.49      1.28 o 
   5   6   5        1.47       -0.06      1.08 o 
  -9   7   5        1.14        0.15      1.17 o 
  -8   7   5       13.24        9.63      1.23 o 
  -7   7   5        9.93       15.85      1.29 o 
  -6   7   5       40.78       43.69      1.63 o 
  -5   7   5       54.16       39.13      1.08 o 
  -4   7   5       10.88        7.77      0.65 o 
  -3   7   5       26.37       25.52      0.88 o 
  -2   7   5       15.49       13.36      0.88 o 
  -1   7   5        8.04        9.03      1.55 o 
   0   7   5        5.54        5.89      1.61 o 
   1   7   5        0.85        1.64      1.52 o 
   2   7   5       11.46       12.21      1.20 o 
   3   7   5        3.77        2.46      1.00 o 
   4   7   5        1.86        0.95      1.50 o 
  -9   8   5        0.81       -1.13      1.13 o 
  -8   8   5        1.69        3.73      2.04 o 
  -7   8   5        1.81        2.37      1.74 o 
  -6   8   5       12.06       11.11      1.32 o 
  -5   8   5       17.69       12.35      0.79 o 
  -4   8   5        2.64        3.36      0.88 o 
  -3   8   5        1.12       -0.33      0.59 o 
  -2   8   5       13.39       18.31      1.14 o 
  -1   8   5       63.57       62.36      1.83 o 
   0   8   5        0.29        0.69      0.75 o 
   1   8   5        4.12        5.94      1.25 o 
   2   8   5        1.66        1.06      1.02 o 
   3   8   5        0.05       -0.28      1.53 o 
  -8   9   5        4.29        0.81      2.18 o 
  -7   9   5       18.84       23.39      1.70 o 
  -6   9   5        1.34        0.84      1.03 o 
  -5   9   5        0.52        0.61      0.95 o 
  -4   9   5        1.02        1.01      0.69 o 
  -3   9   5        3.30        1.75      0.87 o 
  -2   9   5       14.75       14.81      1.90 o 
  -1   9   5        5.99        4.38      1.11 o 
   0   9   5       50.74       44.38      1.80 o 
   1   9   5        2.56        4.59      1.13 o 
  -7  10   5        0.02       -1.21      1.21 o 
  -6  10   5        1.11        0.22      2.03 o 
  -5  10   5        0.54       -0.57      2.47 o 
  -4  10   5        3.21        8.00      1.88 o 
  -3  10   5        0.03       -0.20      0.95 o 
  -2  10   5        7.20        5.74      2.15 o 
  -1  10   5       13.49       13.87      1.43 o 
   0 -10   6        1.42        1.67      1.59 o 
   1 -10   6        0.99       -1.43      1.43 o 
   2 -10   6        2.88        3.75      1.51 o 
   3 -10   6        1.90        1.33      1.40 o 
   4 -10   6       12.21       14.78      2.01 o 
   5 -10   6        0.52        0.67      1.55 o 
  -3  -9   6       12.32       23.48      2.37 o 
  -2  -9   6       15.20       14.87      1.92 o 
  -1  -9   6        0.02        0.95      1.26 o 
   0  -9   6       30.07       28.33      1.93 o 
   1  -9   6        0.02        0.45      1.19 o 
   2  -9   6        2.01        0.43      1.20 o 
   3  -9   6        2.02        2.26      1.33 o 
   4  -9   6        0.10       -0.69      1.12 o 
   5  -9   6       36.22       43.40      2.51 o 
   6  -9   6        2.51        2.02      1.34 o 
   7  -9   6       33.66       35.99      2.52 o 
  -4  -8   6        7.42        2.25      1.58 o 
  -3  -8   6        1.46        2.07      1.49 o 
  -2  -8   6       10.29        7.65      1.49 o 
  -1  -8   6       25.31       30.24      1.29 o 
   0  -8   6       25.83       29.57      1.86 o 
   1  -8   6        4.01        3.98      1.21 o 
   2  -8   6       19.40       18.00      1.59 o 
   3  -8   6        6.94        6.97      1.41 o 
   4  -8   6        0.55       -0.28      1.01 o 
   5  -8   6        8.64        7.51      1.44 o 
   6  -8   6       15.68       13.46      1.84 o 
   7  -8   6        0.28        0.13      1.44 o 
  -5  -7   6        1.15       -0.32      1.43 o 
  -4  -7   6       11.63       17.17      1.89 o 
  -3  -7   6        0.39       -1.04      1.05 o 
  -2  -7   6        3.73        3.61      0.83 o 
  -1  -7   6        7.47        4.19      1.41 o 
   0  -7   6        0.02       -0.51      0.59 o 
   1  -7   6        1.12        0.47      0.91 o 
   2  -7   6        5.53        2.80      0.93 o 
   3  -7   6        1.34       -0.95      0.95 o 
   4  -7   6       72.23       62.24      2.49 o 
   5  -7   6        0.34        0.54      1.00 o 
   6  -7   6       11.35       13.76      1.63 o 
   7  -7   6        0.43       -0.54      1.30 o 
   8  -7   6        1.71        3.43      1.55 o 
  -6  -6   6        0.06        1.10      1.49 o 
  -5  -6   6        2.82        2.06      1.33 o 
  -4  -6   6       12.67       10.01      1.50 o 
  -3  -6   6       44.61       44.10      2.54 o 
  -2  -6   6      281.12      269.28      5.62 o 
  -1  -6   6        0.01        1.64      1.13 o 
   0  -6   6       10.00       10.82      0.77 o 
   1  -6   6        1.44        0.83      0.52 o 
   2  -6   6       17.32       15.93      1.25 o 
   3  -6   6      129.59      118.92      3.28 o 
   4  -6   6        7.63        8.17      1.25 o 
   5  -6   6       37.46       35.42      1.93 o 
   6  -6   6        0.40        0.69      1.07 o 
   7  -6   6        1.28        0.11      1.21 o 
   8  -6   6        7.47        7.78      1.68 o 
  -7  -5   6        0.62       -0.20      1.34 o 
  -6  -5   6       10.83        8.61      1.60 o 
  -5  -5   6        1.18        1.45      1.14 o 
  -4  -5   6        0.43        0.68      0.63 o 
  -3  -5   6       10.58       12.46      0.86 o 
  -2  -5   6       55.43       42.40      1.34 o 
  -1  -5   6       14.43       19.27      1.53 o 
   0  -5   6       10.92       14.36      0.74 o 
   1  -5   6        1.20        2.91      0.71 o 
   2  -5   6      519.31      462.65      8.08 o 
   3  -5   6        1.83        2.46      0.86 o 
   4  -5   6      460.87      423.82      7.74 o 
   5  -5   6        5.34        2.45      1.00 o 
   6  -5   6        8.34        7.09      1.31 o 
   7  -5   6       13.65       12.32      1.54 o 
   8  -5   6       24.29       33.90      2.97 o 
   9  -5   6        8.10        9.38      2.56 o 
  -8  -4   6        0.77       -0.21      1.59 o 
  -7  -4   6        0.77        0.29      1.38 o 
  -6  -4   6        4.97        0.66      1.16 o 
  -5  -4   6        0.10        0.26      0.59 o 
  -4  -4   6       74.53       79.96      1.74 o 
  -3  -4   6       59.20       60.50      1.45 o 
  -2  -4   6       36.38       38.79      1.11 o 
  -1  -4   6      143.92      162.81      2.44 o 
   0  -4   6      627.36      661.36      9.61 o 
   1  -4   6      130.74      143.98      2.07 o 
   2  -4   6       22.65       16.37      1.12 o 
   3  -4   6       53.80       52.07      1.88 o 
   4  -4   6      139.30      125.54      3.16 o 
   5  -4   6       37.58       34.87      1.67 o 
   6  -4   6      195.57      188.79      4.38 o 
   7  -4   6        0.04       -0.51      0.89 o 
   8  -4   6       15.05       16.54      2.49 o 
   9  -4   6        0.84        2.50      2.12 o 
  -8  -3   6        0.01       -0.14      1.46 o 
  -7  -3   6        2.14        0.32      1.22 o 
  -6  -3   6        0.10       -0.02      0.65 o 
  -5  -3   6       90.59       88.80      1.84 o 
  -4  -3   6       31.79       27.78      1.00 o 
  -3  -3   6       93.63       97.77      1.78 o 
  -2  -3   6       30.01       32.36      0.95 o 
  -1  -3   6      129.42      133.71      1.82 o 
   0  -3   6      166.93      177.55      1.97 o 
   1  -3   6       15.10       11.09      0.46 o 
   2  -3   6      102.43       90.74      1.30 o 
   3  -3   6       18.15       13.32      0.98 o 
   4  -3   6       51.17       54.72      1.49 o 
   5  -3   6       78.50       82.27      2.62 o 
   6  -3   6      121.89      111.98      2.42 o 
   7  -3   6       23.16       22.74      2.50 o 
   8  -3   6        6.85        4.89      1.91 o 
   9  -3   6        8.84       11.35      2.55 o 
  -9  -2   6       10.37        9.99      1.97 o 
  -8  -2   6       25.90       21.31      1.89 o 
  -7  -2   6       99.20      101.67      2.13 o 
  -6  -2   6        0.00        0.41      0.67 o 
  -5  -2   6        0.58        0.79      0.76 o 
  -4  -2   6        0.77        1.07      0.61 o 
  -3  -2   6        6.67        7.66      0.57 o 
  -2  -2   6       17.71       18.10      0.67 o 
  -1  -2   6      148.00      146.27      1.62 o 
   0  -2   6      191.90      183.65      2.82 o 
   1  -2   6       44.48       61.27      0.90 o 
   2  -2   6      468.83      469.14      4.39 o 
   3  -2   6      853.83      920.22      9.95 o 
   4  -2   6        7.70        9.77      1.72 o 
   5  -2   6       53.33       53.02      1.52 o 
   6  -2   6       39.62       22.61      1.96 o 
   7  -2   6        4.17        1.70      1.54 o 
   8  -2   6        1.99       -0.50      1.77 o 
   9  -2   6        2.25        4.34      2.30 o 
  -9  -1   6        0.01       -0.34      1.51 o 
  -8  -1   6        0.04       -0.85      1.16 o 
  -7  -1   6       20.02       18.76      1.60 o 
  -6  -1   6        1.15        0.79      0.53 o 
  -5  -1   6        1.66        0.66      0.44 o 
  -4  -1   6      246.13      275.97      3.61 o 
  -3  -1   6       29.04       37.81      0.69 o 
  -2  -1   6     1283.99     1208.88     11.21 o 
  -1  -1   6        0.37        0.31      0.42 o 
   0  -1   6      292.06      317.79      3.36 o 
   1  -1   6       99.58       97.45      1.22 o 
   2  -1   6       78.90       89.11      1.26 o 
   3  -1   6       78.72       76.67      1.13 o 
   4  -1   6       24.31       25.91      0.73 o 
   5  -1   6        3.40        1.25      1.06 o 
   6  -1   6       16.48       17.36      2.01 o 
   7  -1   6        0.89        0.08      1.51 o 
   8  -1   6        3.78        4.54      1.97 o 
  -9   0   6        7.25        4.70      1.55 o 
  -8   0   6        5.52        4.12      1.26 o 
  -7   0   6        0.01        0.32      0.92 o 
  -6   0   6        3.25        3.28      0.88 o 
  -5   0   6       67.40       86.01      1.64 o 
  -4   0   6      345.99      289.11      3.63 o 
  -3   0   6      543.01      547.30      5.03 o 
  -2   0   6     1131.86     1223.32     15.90 o 
  -1   0   6      622.68      664.17      5.88 o 
   0   0   6      326.92      351.35      3.32 o 
   1   0   6      318.49      344.18      4.88 o 
   2   0   6      571.98      618.89      5.63 o 
   3   0   6      309.67      322.96      3.27 o 
   4   0   6       45.94       39.07      1.24 o 
   5   0   6       23.46       21.82      1.07 o 
   6   0   6        1.66        0.98      1.34 o 
   7   0   6       14.57       15.87      2.18 o 
   8   0   6       26.16       35.70      2.88 o 
 -10   1   6       30.81       32.05      2.40 o 
  -9   1   6        9.14        7.98      1.53 o 
  -8   1   6        5.85        6.64      1.25 o 
  -7   1   6       21.56       20.26      1.40 o 
  -6   1   6       34.72       35.86      1.57 o 
  -5   1   6       31.37       26.95      0.93 o 
  -4   1   6       26.00       25.03      0.66 o 
  -3   1   6      115.72      111.70      1.41 o 
  -2   1   6      122.46      106.83      1.33 o 
  -1   1   6        0.30        0.22      0.28 o 
   0   1   6      363.10      445.78      4.12 o 
   1   1   6       45.09       43.52      0.73 o 
   2   1   6      278.80      302.05      3.01 o 
   3   1   6        6.58        3.64      0.54 o 
   4   1   6        0.10        0.43      0.56 o 
   5   1   6       30.42       33.36      1.31 o 
   6   1   6       22.10       20.12      2.17 o 
   7   1   6        9.03       11.87      2.07 o 
   8   1   6       11.97       15.73      2.55 o 
  -9   2   6        5.36        8.76      1.39 o 
  -8   2   6      198.67      192.21      4.36 o 
  -7   2   6       89.36       94.12      2.68 o 
  -6   2   6        1.80        1.12      0.52 o 
  -5   2   6        0.16        0.55      0.43 o 
  -4   2   6       85.63       90.07      1.64 o 
  -3   2   6        5.04        8.37      0.98 o 
  -2   2   6      879.36      966.82      8.49 o 
  -1   2   6      783.45      777.39     10.44 o 
   0   2   6       26.40       35.90      0.67 o 
   1   2   6       67.43       66.43      0.95 o 
   2   2   6      111.18      119.34      2.10 o 
   3   2   6       10.18       11.43      0.76 o 
   4   2   6      358.26      375.28      5.82 o 
   5   2   6        2.43        1.11      2.15 o 
   6   2   6       24.03       22.06      2.65 o 
   7   2   6        5.35        7.17      1.89 o 
 -10   3   6        2.66       -0.64      1.46 o 
  -8   3   6        2.51        2.11      1.01 o 
  -7   3   6      107.68      107.98      2.18 o 
  -6   3   6        0.32        0.49      0.52 o 
  -5   3   6        0.03       -0.41      0.42 o 
  -4   3   6       48.11       40.75      1.36 o 
  -3   3   6       34.28       24.06      0.82 o 
  -2   3   6      804.35      886.20      9.88 o 
  -1   3   6      224.14      211.19      2.96 o 
   0   3   6      461.58      419.56      5.19 o 
   1   3   6       43.12       47.09      1.98 o 
   2   3   6        9.17       10.02      0.80 o 
   3   3   6       14.12       15.77      1.05 o 
   4   3   6       22.19       20.82      1.37 o 
   5   3   6      192.37      184.25      3.43 o 
   6   3   6        5.35        4.62      1.16 o 
   7   3   6        0.12        1.39      1.77 o 
 -10   4   6        0.27       -1.49      1.49 o 
  -9   4   6       11.82       12.88      1.62 o 
  -8   4   6       73.66       79.21      2.50 o 
  -7   4   6       30.01       30.33      1.17 o 
  -6   4   6        0.16        0.48      0.77 o 
  -5   4   6       14.08        9.40      0.93 o 
  -4   4   6      193.83      213.98      3.47 o 
  -3   4   6       53.12       42.57      1.13 o 
  -2   4   6       66.43       71.36      1.50 o 
  -1   4   6       27.22       27.32      0.95 o 
   0   4   6       26.29       30.65      0.89 o 
   1   4   6      253.33      245.81      3.61 o 
   2   4   6       71.74       67.40      1.69 o 
   3   4   6       30.58       28.85      1.25 o 
   4   4   6       12.32       10.13      1.51 o 
   5   4   6        0.37        0.26      0.94 o 
   6   4   6        0.59       -0.66      1.14 o 
 -10   5   6       13.91       18.75      2.16 o 
  -9   5   6        0.62        1.65      1.24 o 
  -8   5   6        2.56        0.95      0.87 o 
  -7   5   6        3.38        4.45      1.12 o 
  -6   5   6        0.03       -0.89      0.90 o 
  -5   5   6        0.14       -0.16      0.47 o 
  -4   5   6      115.96       99.75      1.95 o 
  -3   5   6      102.72       97.64      1.53 o 
  -2   5   6      191.81      203.07      2.44 o 
  -1   5   6      146.22      152.73      1.98 o 
   0   5   6        2.39        3.46      0.62 o 
   1   5   6       40.17       37.78      1.28 o 
   2   5   6       11.50       11.14      0.98 o 
   3   5   6        3.33        2.55      0.75 o 
   4   5   6       16.75       19.34      1.27 o 
   5   5   6        3.41        2.88      1.07 o 
 -10   6   6        1.14        1.30      1.59 o 
  -9   6   6       27.94       28.21      2.05 o 
  -8   6   6        9.90       14.76      1.38 o 
  -7   6   6       26.92       29.51      1.01 o 
  -6   6   6      134.32      110.78      1.85 o 
  -5   6   6       10.73       13.30      0.90 o 
  -4   6   6        9.14        7.22      1.04 o 
  -3   6   6        7.54        7.15      1.38 o 
  -2   6   6       32.55       30.40      0.90 o 
  -1   6   6       43.65       39.59      1.32 o 
   0   6   6      193.94      200.72      3.36 o 
   1   6   6        0.33       -0.01      0.90 o 
   2   6   6        2.84        3.27      0.86 o 
   3   6   6       19.53       21.46      1.30 o 
   4   6   6        4.41        3.23      1.44 o 
   5   6   6        1.03        0.61      1.25 o 
  -9   7   6        0.02       -0.34      1.16 o 
  -8   7   6        8.23        3.48      1.14 o 
  -7   7   6       19.33       23.85      1.40 o 
  -6   7   6        0.00        0.94      0.57 o 
  -5   7   6        0.71        0.01      0.51 o 
  -4   7   6        0.00       -0.46      0.46 o 
  -3   7   6        1.05        0.04      0.48 o 
  -2   7   6        8.76        8.86      0.86 o 
  -1   7   6       60.24       71.14      1.88 o 
   0   7   6       54.00       54.28      1.66 o 
   1   7   6      112.41      122.70      2.72 o 
   2   7   6       14.81       17.79      1.33 o 
   3   7   6       50.18       55.21      2.01 o 
   4   7   6        0.89       -1.09      1.23 o 
  -9   8   6        0.69        2.28      1.33 o 
  -8   8   6       13.63       20.50      1.72 o 
  -7   8   6        0.69       -0.26      0.97 o 
  -6   8   6        3.54        2.02      0.98 o 
  -5   8   6        0.22        0.26      0.59 o 
  -4   8   6        2.58        1.70      0.62 o 
  -3   8   6        8.37        7.56      0.74 o 
  -2   8   6       29.74       32.79      2.08 o 
  -1   8   6       30.25       24.18      1.25 o 
   0   8   6        0.13        0.59      1.10 o 
   1   8   6        6.15        6.87      1.13 o 
   2   8   6       20.14       26.02      1.59 o 
  -8   9   6        0.07       -0.76      1.29 o 
  -7   9   6        0.27        0.41      1.15 o 
  -6   9   6        3.54        5.77      1.20 o 
  -5   9   6        8.52        5.95      1.06 o 
  -4   9   6        1.11       -0.68      0.68 o 
  -3   9   6        0.29       -0.77      0.77 o 
  -2   9   6       19.47       19.79      1.27 o 
  -1   9   6        2.20        4.43      0.99 o 
   0   9   6        8.44       12.24      1.69 o 
   1   9   6        0.02        1.96      1.64 o 
  -6  10   6        0.04        0.32      1.27 o 
  -5  10   6        0.30       -0.47      1.34 o 
  -4  10   6        0.03        1.54      1.69 o 
  -3  10   6        1.92        1.53      1.03 o 
  -2  10   6        1.62        2.21      2.03 o 
  -1  10   6        6.84        8.45      1.35 o 
   0 -10   7        3.86        9.48      1.91 o 
   1 -10   7        0.00       -1.36      1.36 o 
   2 -10   7        3.79        1.62      1.48 o 
   3 -10   7        0.04       -0.85      1.46 o 
   4 -10   7       30.74       35.69      2.42 o 
   5 -10   7        1.15        2.21      1.64 o 
  -3  -9   7        2.98        9.80      2.03 o 
  -2  -9   7        9.16        6.63      1.77 o 
  -1  -9   7        1.25        1.30      1.35 o 
   0  -9   7        0.00        1.11      1.26 o 
   1  -9   7        1.81       -0.98      1.28 o 
   2  -9   7        7.54        7.90      1.53 o 
   3  -9   7        5.12        5.15      1.46 o 
   4  -9   7        0.33       -0.76      1.29 o 
   5  -9   7        9.45       12.13      1.88 o 
   6  -9   7       13.52       16.13      2.03 o 
  -4  -8   7        6.81       13.39      2.03 o 
  -3  -8   7        0.57        0.63      1.33 o 
  -2  -8   7        1.73       -0.02      0.83 o 
  -1  -8   7       42.25       45.04      1.55 o 
   0  -8   7        1.68        0.90      1.11 o 
   1  -8   7        6.46        1.83      1.01 o 
   2  -8   7       83.68       72.09      2.71 o 
   3  -8   7       15.27       16.44      1.57 o 
   4  -8   7        0.60        1.01      1.22 o 
   5  -8   7       12.51       13.86      1.75 o 
   6  -8   7        9.10       11.22      1.77 o 
   7  -8   7        1.38        1.31      1.50 o 
  -5  -7   7        1.21        6.74      1.69 o 
  -4  -7   7        0.01        1.53      1.41 o 
  -3  -7   7       12.15       12.07      1.87 o 
  -2  -7   7       89.42       91.29      2.90 o 
  -1  -7   7        0.65        0.85      1.04 o 
   0  -7   7        3.92        6.58      1.19 o 
   1  -7   7        3.87        3.69      0.96 o 
   2  -7   7        5.49        4.34      1.15 o 
   3  -7   7       18.22       13.95      1.34 o 
   4  -7   7       13.48       17.89      1.57 o 
   5  -7   7       11.10       12.06      1.51 o 
   6  -7   7        0.22        1.29      1.26 o 
   7  -7   7        0.45       -0.76      1.44 o 
   8  -7   7       21.49       25.92      2.23 o 
  -6  -6   7       38.95       46.10      2.68 o 
  -5  -6   7       30.86       30.81      2.08 o 
  -4  -6   7       16.94       17.96      1.27 o 
  -3  -6   7        6.26        5.03      1.86 o 
  -2  -6   7       22.45       23.62      1.08 o 
  -1  -6   7       29.07       31.25      2.23 o 
   0  -6   7       30.13       30.89      1.07 o 
   1  -6   7        0.45        0.35      0.72 o 
   2  -6   7       11.85       12.28      1.30 o 
   3  -6   7        0.29       -0.86      0.86 o 
   4  -6   7      534.64      503.54      9.15 o 
   5  -6   7       21.01       19.21      1.54 o 
   6  -6   7        0.18        0.61      1.09 o 
   7  -6   7        5.84        9.00      1.62 o 
   8  -6   7        2.58        2.10      2.06 o 
  -7  -5   7       12.64       15.12      2.11 o 
  -6  -5   7        2.67        0.66      1.31 o 
  -5  -5   7       54.71       56.69      2.50 o 
  -4  -5   7        1.72        1.14      0.65 o 
  -3  -5   7       65.61       75.05      1.75 o 
  -2  -5   7       40.93       45.46      1.31 o 
  -1  -5   7       86.74       81.08      1.69 o 
   0  -5   7       19.50       25.73      0.91 o 
   1  -5   7       13.39        9.60      0.67 o 
   2  -5   7       19.24       18.09      1.21 o 
   3  -5   7       84.90       85.30      2.66 o 
   4  -5   7       33.55       29.79      1.69 o 
   5  -5   7        7.29        4.08      1.11 o 
   6  -5   7        0.07        0.52      0.84 o 
   7  -5   7        0.18        0.53      1.05 o 
   8  -5   7        0.85       -1.87      1.87 o 
  -8  -4   7        5.47        5.72      1.77 o 
  -7  -4   7        0.02       -0.16      1.35 o 
  -6  -4   7        1.94        1.15      1.28 o 
  -5  -4   7       13.31       11.07      2.95 o 
  -4  -4   7      103.33      109.25      2.37 o 
  -3  -4   7      657.95      692.44     11.59 o 
  -2  -4   7       37.21       34.00      1.07 o 
  -1  -4   7        0.63        0.61      0.62 o 
   0  -4   7        0.41        0.25      0.41 o 
   1  -4   7        7.90        9.45      0.55 o 
   2  -4   7      112.27      110.94      2.84 o 
   3  -4   7       55.84       52.94      1.89 o 
   4  -4   7       47.23       43.94      1.82 o 
   5  -4   7       10.73       12.58      1.45 o 
   6  -4   7        9.02        8.91      1.05 o 
   7  -4   7       46.49       46.66      2.93 o 
   8  -4   7       16.32       16.59      2.64 o 
  -8  -3   7       13.43       15.26      2.02 o 
  -7  -3   7       14.28       18.49      1.93 o 
  -6  -3   7       61.72       58.80      1.60 o 
  -5  -3   7        0.05        0.36      0.56 o 
  -4  -3   7       92.56       79.83      1.72 o 
  -3  -3   7       25.56       38.85      1.12 o 
  -2  -3   7      339.62      381.53      4.69 o 
  -1  -3   7      157.26      126.16      1.52 o 
   0  -3   7       15.51       12.02      0.65 o 
   1  -3   7       55.90       69.32      1.24 o 
   2  -3   7        0.02        0.09      0.29 o 
   3  -3   7      218.38      230.89      3.48 o 
   4  -3   7        1.56        1.68      0.81 o 
   5  -3   7        6.60       11.66      1.67 o 
   6  -3   7       28.21       20.05      1.98 o 
   7  -3   7        0.68       -0.90      1.63 o 
   8  -3   7        1.72        2.34      1.93 o 
  -9  -2   7       12.33       12.38      2.05 o 
  -8  -2   7       22.40       21.30      1.91 o 
  -7  -2   7       53.64       60.20      1.68 o 
  -6  -2   7       63.78       60.99      2.11 o 
  -5  -2   7       37.53       38.84      1.21 o 
  -4  -2   7       97.61       99.10      1.85 o 
  -3  -2   7        8.71       12.25      0.68 o 
  -2  -2   7       30.45       32.70      0.95 o 
  -1  -2   7       99.67      139.40      1.61 o 
   0  -2   7       31.83       37.71      0.81 o 
   1  -2   7      170.71      156.48      1.78 o 
   2  -2   7       70.78       68.14      1.02 o 
   3  -2   7       67.67       65.91      1.52 o 
   4  -2   7      205.31      206.87      3.23 o 
   5  -2   7       50.94       51.06      1.50 o 
   6  -2   7       24.09       26.79      2.25 o 
   7  -2   7       10.46        7.22      1.81 o 
   8  -2   7        4.83        3.76      2.03 o 
  -9  -1   7        5.21        4.20      1.57 o 
  -8  -1   7        8.10        4.56      1.40 o 
  -7  -1   7      173.39      152.70      4.06 o 
  -6  -1   7       95.37      103.62      2.04 o 
  -5  -1   7       50.25       57.07      1.40 o 
  -4  -1   7      906.25      896.22     12.30 o 
  -3  -1   7      178.16      162.85      2.20 o 
  -2  -1   7       17.01       18.83      0.99 o 
  -1  -1   7        3.73        1.42      0.25 o 
   0  -1   7       45.81       43.27      0.80 o 
   1  -1   7       52.46       69.01      1.01 o 
   2  -1   7        0.09       -0.22      0.60 o 
   3  -1   7        0.68        1.92      0.36 o 
   4  -1   7       76.19       73.40      1.61 o 
   5  -1   7       18.39       20.36      1.91 o 
   6  -1   7       13.28       10.09      1.67 o 
   7  -1   7       10.25       10.43      1.98 o 
   8  -1   7       16.42       28.24      2.99 o 
 -10   0   7        0.14       -1.35      1.84 o 
  -8   0   7       13.01       12.55      1.63 o 
  -7   0   7       15.98       12.48      1.46 o 
  -6   0   7       22.26       22.62      1.25 o 
  -5   0   7        0.92        1.11      0.45 o 
  -4   0   7      583.41      559.42      6.80 o 
  -3   0   7      108.47      118.13      1.49 o 
  -2   0   7      329.37      375.05      3.60 o 
  -1   0   7     1105.47     1123.96      9.73 o 
   0   0   7        3.93       12.55      0.43 o 
   1   0   7       48.51       55.50      0.90 o 
   2   0   7      169.53      195.57      2.16 o 
   3   0   7       97.45      103.97      1.67 o 
   4   0   7        6.90        4.87      0.69 o 
   5   0   7       52.37       46.87      2.58 o 
   6   0   7        0.04        0.52      1.45 o 
   7   0   7        8.46       11.05      2.12 o 
   8   0   7        8.88       18.36      2.76 o 
 -10   1   7        0.00        1.05      1.58 o 
  -9   1   7        3.87        5.14      1.38 o 
  -8   1   7       10.89        9.93      1.36 o 
  -7   1   7        2.22        1.07      0.88 o 
  -6   1   7       23.99       18.49      1.17 o 
  -5   1   7       44.22       45.93      0.96 o 
  -4   1   7       23.92       23.35      0.66 o 
  -3   1   7      356.93      407.75      5.16 o 
  -2   1   7     1599.90     1893.48     16.10 o 
  -1   1   7     1030.87     1073.78      9.77 o 
   0   1   7        0.85        0.32      0.39 o 
   1   1   7      389.80      392.05      3.91 o 
   2   1   7        0.04        0.37      0.27 o 
   3   1   7        2.56        1.16      0.52 o 
   4   1   7       21.91       18.22      0.99 o 
   5   1   7       10.39        8.21      1.28 o 
   6   1   7       12.88       12.95      1.94 o 
   7   1   7        0.06       -0.05      1.62 o 
  -9   2   7        0.58        1.62      1.26 o 
  -8   2   7       42.58       41.65      1.96 o 
  -7   2   7        0.01        0.10      0.83 o 
  -6   2   7        8.91        9.54      1.32 o 
  -5   2   7       58.87       64.70      1.46 o 
  -4   2   7       18.21       15.62      0.75 o 
  -3   2   7       13.48       10.98      0.49 o 
  -2   2   7      687.56      679.12      6.18 o 
  -1   2   7      211.14      229.93      2.44 o 
   0   2   7      535.94      552.86      9.25 o 
   1   2   7      175.55      191.18      2.11 o 
   2   2   7      226.14      230.07      3.38 o 
   3   2   7       10.67        7.71      0.75 o 
   4   2   7      468.54      483.11      6.42 o 
   5   2   7       54.20       52.59      1.73 o 
   6   2   7        1.31        2.18      1.40 o 
   7   2   7        1.67        1.28      1.77 o 
  -9   3   7       64.21       60.06      2.36 o 
  -8   3   7       31.91       31.09      1.73 o 
  -7   3   7        2.64        1.84      0.65 o 
  -6   3   7        0.94        0.68      0.53 o 
  -5   3   7       83.56       82.59      2.44 o 
  -4   3   7       11.38        8.73      1.21 o 
  -3   3   7        2.30        1.96      0.42 o 
  -2   3   7      243.77      263.39      3.56 o 
  -1   3   7       46.07       37.12      1.06 o 
   0   3   7        1.27        2.06      0.95 o 
   1   3   7      175.78      170.80      3.49 o 
   2   3   7       80.81       88.00      1.90 o 
   3   3   7        3.93        3.81      0.69 o 
   4   3   7        7.82        6.02      1.09 o 
   5   3   7       29.76       30.88      1.47 o 
   6   3   7        6.24        7.63      2.13 o 
 -10   4   7        0.00        0.43      1.48 o 
  -8   4   7       25.01       20.99      1.20 o 
  -7   4   7       83.27       85.47      1.97 o 
  -6   4   7       32.56       31.12      1.15 o 
  -5   4   7       47.01       41.38      1.33 o 
  -4   4   7        0.30        0.51      0.45 o 
  -3   4   7      131.79      124.02      2.16 o 
  -2   4   7      157.01      161.50      2.58 o 
  -1   4   7       37.03       38.32      1.12 o 
   0   4   7        3.96        2.97      0.55 o 
   1   4   7       38.91       35.52      1.19 o 
   2   4   7       26.29       27.62      1.14 o 
   3   4   7       73.70       70.45      2.04 o 
   4   4   7        3.15        2.42      1.28 o 
   5   4   7        0.42        0.78      1.01 o 
   6   4   7       11.42       15.90      2.47 o 
 -10   5   7        4.53        6.92      1.81 o 
  -9   5   7        1.98        0.95      1.29 o 
  -8   5   7        9.61       11.94      1.46 o 
  -7   5   7       31.13       26.21      1.50 o 
  -6   5   7       85.40       87.54      1.95 o 
  -5   5   7       70.98       61.66      1.58 o 
  -4   5   7       65.83       56.22      1.46 o 
  -3   5   7       50.15       54.77      1.43 o 
  -2   5   7        0.02        0.24      0.37 o 
  -1   5   7        4.24        3.08      0.45 o 
   0   5   7       16.56       14.02      0.89 o 
   1   5   7        0.01       -0.41      0.84 o 
   2   5   7        0.24        0.36      0.67 o 
   3   5   7       18.69       17.58      1.20 o 
   4   5   7        8.12        6.93      1.48 o 
   5   5   7        0.75        0.02      1.09 o 
 -10   6   7        5.86       10.28      1.96 o 
  -9   6   7        6.08        5.79      1.20 o 
  -8   6   7       24.81       22.67      1.40 o 
  -7   6   7        0.23       -0.36      0.57 o 
  -6   6   7       24.66       18.67      0.84 o 
  -5   6   7        6.20        6.78      0.62 o 
  -4   6   7       66.87       63.74      1.31 o 
  -3   6   7       76.51       72.68      1.39 o 
  -2   6   7      142.23      127.63      1.92 o 
  -1   6   7      152.09      142.52      2.97 o 
   0   6   7      178.54      180.46      3.20 o 
   1   6   7       21.82       22.50      1.45 o 
   2   6   7       93.77       89.37      2.29 o 
   3   6   7        8.57       13.22      1.24 o 
   4   6   7       11.14       13.15      1.41 o 
  -9   7   7        5.70        4.67      2.63 o 
  -8   7   7        0.23       -0.09      1.06 o 
  -7   7   7        0.68        1.99      0.96 o 
  -6   7   7        1.15        3.80      1.16 o 
  -5   7   7       45.33       41.36      1.14 o 
  -4   7   7        0.56        0.54      0.53 o 
  -3   7   7       31.72       23.64      0.97 o 
  -2   7   7        0.95       -0.25      0.65 o 
  -1   7   7        0.80        3.41      2.19 o 
   0   7   7       19.92       14.36      1.13 o 
   1   7   7        0.76        0.27      0.86 o 
   2   7   7        3.49        4.58      1.10 o 
   3   7   7       37.97       39.15      1.80 o 
  -9   8   7        0.07        1.39      1.48 o 
  -8   8   7        0.28       -0.83      1.02 o 
  -7   8   7        2.48        4.51      1.15 o 
  -6   8   7        1.08        0.35      0.64 o 
  -5   8   7        2.73        2.31      0.85 o 
  -4   8   7       31.92       29.35      1.08 o 
  -3   8   7       72.66       65.99      1.88 o 
  -2   8   7        0.10       -0.66      0.73 o 
  -1   8   7        4.94        4.05      0.89 o 
   0   8   7        0.00       -0.83      0.83 o 
   1   8   7        4.23        3.38      1.06 o 
   2   8   7        2.33        0.71      1.15 o 
  -8   9   7       20.72       24.54      2.47 o 
  -7   9   7        0.28        0.99      1.18 o 
  -6   9   7        1.43        1.78      1.12 o 
  -5   9   7        0.00       -0.41      0.70 o 
  -4   9   7        0.04       -0.86      0.86 o 
  -3   9   7        6.54        4.27      0.97 o 
  -2   9   7        1.80        1.77      0.93 o 
  -1   9   7        2.59        0.32      0.92 o 
   0   9   7        8.55       11.82      1.33 o 
  -6  10   7        0.25        0.17      3.09 o 
  -5  10   7        0.64       -0.43      1.77 o 
  -4  10   7        0.01        0.00      1.46 o 
  -3  10   7        5.03        5.94      1.21 o 
  -2  10   7       16.25       18.26      1.51 o 
   0 -10   8        0.03       -1.25      1.62 o 
   1 -10   8        5.17        4.30      1.70 o 
   2 -10   8        0.51       -0.42      1.34 o 
   3 -10   8       47.07       54.72      2.83 o 
   4 -10   8        1.61        0.16      1.40 o 
  -3  -9   8        5.75       12.31      2.13 o 
  -1  -9   8       16.86       17.95      1.75 o 
   0  -9   8        0.04       -0.43      1.29 o 
   1  -9   8        5.23        4.66      1.44 o 
   2  -9   8        1.56        1.89      1.33 o 
   3  -9   8        0.11        0.09      1.29 o 
   4  -9   8        1.10        1.11      1.35 o 
   5  -9   8        3.24        2.16      1.59 o 
   6  -9   8        3.91        2.85      1.78 o 
  -4  -8   8        4.15       10.92      1.99 o 
  -3  -8   8        1.38        0.16      1.33 o 
  -2  -8   8        2.26        2.85      0.93 o 
  -1  -8   8        1.84        1.11      1.17 o 
   0  -8   8       30.35       29.03      1.86 o 
   1  -8   8        0.82        1.83      1.04 o 
   2  -8   8       22.42       18.24      1.54 o 
   3  -8   8       15.32       15.26      1.74 o 
   4  -8   8        2.14        2.03      1.25 o 
   5  -8   8       39.31       36.96      2.27 o 
   6  -8   8        3.40        5.83      1.59 o 
   7  -8   8        1.07        0.78      1.57 o 
  -5  -7   8        0.39       -0.64      1.43 o 
  -4  -7   8        2.50        5.28      1.51 o 
  -3  -7   8        0.15       -0.56      1.46 o 
  -2  -7   8        0.10        0.47      0.73 o 
  -1  -7   8       18.18       19.26      1.04 o 
   0  -7   8        1.39        0.23      0.96 o 
   1  -7   8      105.98       83.13      2.83 o 
   2  -7   8       18.09       16.52      1.48 o 
   3  -7   8        4.82        6.43      1.21 o 
   4  -7   8        8.07        5.60      1.30 o 
   5  -7   8       23.90       19.06      1.58 o 
   6  -7   8        1.79       -0.45      1.26 o 
   7  -7   8        0.01       -0.19      1.43 o 
  -6  -6   8        0.02       -0.06      1.35 o 
  -5  -6   8       10.66       12.35      1.77 o 
  -4  -6   8        4.19        2.22      1.12 o 
  -3  -6   8       36.57       35.33      1.33 o 
  -2  -6   8       10.73        8.48      1.21 o 
  -1  -6   8       55.25       58.05      1.54 o 
   0  -6   8        2.60        1.56      0.57 o 
   1  -6   8       45.54       38.36      1.81 o 
   2  -6   8       61.08       52.17      2.12 o 
   3  -6   8       95.92       87.87      2.83 o 
   4  -6   8       51.30       47.35      2.15 o 
   5  -6   8       23.42       25.15      1.74 o 
   6  -6   8       36.85       35.58      1.65 o 
   7  -6   8       22.44       24.21      1.60 o 
   8  -6   8       14.10        6.77      2.56 o 
  -7  -5   8        0.21       -1.44      1.44 o 
  -6  -5   8        7.00        6.35      1.53 o 
  -5  -5   8        3.13        3.56      0.81 o 
  -4  -5   8       63.06       60.62      1.65 o 
  -3  -5   8        0.00        0.91      0.66 o 
  -2  -5   8        1.22        0.87      0.57 o 
  -1  -5   8       19.80       17.21      0.85 o 
   0  -5   8       40.46       39.82      1.33 o 
   1  -5   8        1.27        0.29      0.80 o 
   2  -5   8        0.22       -0.35      0.77 o 
   3  -5   8       29.45       21.97      1.48 o 
   4  -5   8      295.58      298.83      6.11 o 
   5  -5   8       36.02       28.43      1.35 o 
   6  -5   8       65.82       61.54      2.00 o 
   7  -5   8       10.62        9.52      2.05 o 
   8  -5   8       13.40       18.62      2.65 o 
  -8  -4   8        4.64        5.10      1.74 o 
  -7  -4   8        0.10       -0.64      1.35 o 
  -6  -4   8        1.46        0.79      0.75 o 
  -5  -4   8       47.63       45.83      1.44 o 
  -4  -4   8        0.01        0.06      0.60 o 
  -3  -4   8      347.77      313.74      4.28 o 
  -2  -4   8       19.53       17.02      0.82 o 
  -1  -4   8        3.60        4.82      0.62 o 
   0  -4   8        0.19        1.03      1.01 o 
   1  -4   8      150.17      150.25      2.05 o 
   2  -4   8       25.97       21.88      1.04 o 
   3  -4   8        0.81        1.06      0.95 o 
   4  -4   8      110.55      107.13      3.14 o 
   5  -4   8       10.34        7.78      1.79 o 
   6  -4   8        1.20        2.02      0.92 o 
   7  -4   8       28.98       30.90      2.73 o 
   8  -4   8        0.42       -1.44      1.82 o 
  -8  -3   8        4.28        3.48      1.58 o 
  -7  -3   8        0.32       -0.16      1.28 o 
  -6  -3   8        0.63       -0.69      0.69 o 
  -5  -3   8       14.57       13.62      1.06 o 
  -4  -3   8      113.59      109.97      2.12 o 
  -3  -3   8      127.02      114.02      2.06 o 
  -2  -3   8       62.52       64.83      1.43 o 
  -1  -3   8      125.66      142.66      3.24 o 
   0  -3   8       41.27       46.39      0.89 o 
   1  -3   8        6.92        9.64      0.97 o 
   2  -3   8        1.42        0.83      0.52 o 
   3  -3   8       14.82       12.40      0.85 o 
   4  -3   8        0.50        0.40      0.60 o 
   5  -3   8       81.77       85.68      3.02 o 
   6  -3   8        8.39        3.77      1.70 o 
   7  -3   8       23.48       23.37      2.46 o 
   8  -3   8        0.16        0.72      2.08 o 
  -9  -2   8        0.17       -1.28      1.55 o 
  -8  -2   8        5.41        2.36      1.36 o 
  -7  -2   8       42.89       39.27      1.51 o 
  -6  -2   8       20.09       18.68      1.03 o 
  -5  -2   8       12.56       10.59      0.84 o 
  -4  -2   8       88.64       95.74      1.88 o 
  -3  -2   8        3.45        1.01      0.77 o 
  -2  -2   8       43.12       35.56      1.00 o 
  -1  -2   8      430.33      414.44      3.97 o 
   0  -2   8       30.66       19.62      0.58 o 
   1  -2   8       68.24       71.38      1.08 o 
   2  -2   8       51.98       57.25      0.96 o 
   3  -2   8       32.48       23.88      0.99 o 
   4  -2   8       42.15       42.65      1.34 o 
   5  -2   8        6.03        4.78      1.50 o 
   6  -2   8        6.04       10.79      1.97 o 
   7  -2   8        3.62        4.72      1.72 o 
   8  -2   8        2.93        2.32      2.03 o 
  -9  -1   8        0.77        0.25      1.49 o 
  -8  -1   8        6.36        4.05      1.36 o 
  -7  -1   8        2.69        3.11      0.74 o 
  -6  -1   8        0.01       -0.46      0.55 o 
  -5  -1   8       59.53       66.33      1.56 o 
  -4  -1   8       27.66       29.77      0.99 o 
  -3  -1   8       70.67       75.70      1.11 o 
  -2  -1   8       26.58       23.60      0.59 o 
  -1  -1   8       55.40       70.10      1.05 o 
   0  -1   8       82.40       83.56      1.18 o 
   1  -1   8      263.18      281.75      2.90 o 
   2  -1   8      620.37      677.81      6.24 o 
   3  -1   8       12.25       12.22      0.56 o 
   4  -1   8        1.06        0.25      0.96 o 
   5  -1   8        2.10        3.26      1.40 o 
   6  -1   8        0.02        1.59      1.33 o 
   7  -1   8       14.84       13.48      2.35 o 
   8  -1   8        3.21        8.48      2.30 o 
 -10   0   8        0.52       -0.42      1.78 o 
  -9   0   8        0.19       -1.41      1.41 o 
  -8   0   8        0.05        0.30      1.15 o 
  -7   0   8       20.70       17.60      1.51 o 
  -6   0   8        1.81        1.69      0.57 o 
  -5   0   8       22.73       23.11      1.77 o 
  -4   0   8       37.42       34.25      0.80 o 
  -3   0   8       29.30       20.52      0.60 o 
  -2   0   8      214.02      256.54      2.68 o 
  -1   0   8        8.74        8.97      0.43 o 
   0   0   8      109.77      127.02      1.56 o 
   1   0   8       37.30       38.15      0.77 o 
   2   0   8        0.03        0.33      0.32 o 
   3   0   8      186.93      184.76      2.87 o 
   4   0   8       87.05       80.09      1.81 o 
   5   0   8      214.41      224.88      5.96 o 
   6   0   8       14.22       10.64      1.82 o 
   7   0   8        1.27       -0.33      1.83 o 
 -10   1   8        0.01       -0.21      1.55 o 
  -9   1   8       53.46       57.24      2.58 o 
  -8   1   8        3.81        3.95      1.15 o 
  -7   1   8        0.79        2.26      0.90 o 
  -6   1   8       47.91       51.44      1.94 o 
  -5   1   8       35.60       32.16      0.84 o 
  -4   1   8      454.10      455.85      4.48 o 
  -3   1   8       40.68       53.19      0.98 o 
  -2   1   8        0.49        1.17      0.31 o 
  -1   1   8        6.90        5.59      0.67 o 
   0   1   8       55.30       71.11      1.28 o 
   1   1   8       59.04       53.14      0.93 o 
   2   1   8        0.75       -0.03      0.85 o 
   3   1   8        6.11        6.73      0.72 o 
   4   1   8      187.01      188.58      3.20 o 
   5   1   8       12.60       11.95      1.81 o 
   6   1   8        1.66        3.74      1.67 o 
   7   1   8       23.94       31.46      2.82 o 
 -10   2   8        1.81        1.01      1.36 o 
  -9   2   8       12.98       17.70      1.68 o 
  -8   2   8        5.34        6.97      1.25 o 
  -7   2   8        1.31        0.59      0.63 o 
  -6   2   8       65.71       64.97      1.60 o 
  -5   2   8       13.33       15.66      1.16 o 
  -4   2   8        1.53        1.49      0.40 o 
  -3   2   8       99.92      103.61      1.48 o 
  -2   2   8      531.14      528.44      5.01 o 
  -1   2   8      247.13      249.48      2.86 o 
   0   2   8       60.11       82.10      1.21 o 
   1   2   8        0.07       -0.28      0.28 o 
   2   2   8       36.56       37.44      1.18 o 
   3   2   8       72.09       65.05      1.67 o 
   4   2   8       27.67       27.01      1.26 o 
   5   2   8       18.91       21.81      1.30 o 
   6   2   8        0.80        1.75      1.68 o 
   7   2   8        0.48        0.08      1.87 o 
  -9   3   8       82.61       92.91      2.97 o 
  -8   3   8        7.30        7.73      1.28 o 
  -7   3   8       33.00       38.07      1.61 o 
  -6   3   8        7.93        8.20      1.98 o 
  -5   3   8        2.38        1.05      0.57 o 
  -4   3   8        0.10        0.16      0.44 o 
  -3   3   8      543.75      523.46      6.36 o 
  -2   3   8      114.61       95.83      1.88 o 
  -1   3   8       64.78       74.51      1.57 o 
   0   3   8        2.58        4.11      0.56 o 
   1   3   8      114.91       92.29      1.88 o 
   2   3   8       26.47       27.00      1.13 o 
   3   3   8      106.04       98.77      2.22 o 
   4   3   8      132.82      145.71      2.94 o 
   5   3   8        0.41        0.77      1.34 o 
   6   3   8        0.81        0.48      1.58 o 
  -9   4   8       50.20       58.70      2.37 o 
  -8   4   8        4.60        8.41      0.96 o 
  -7   4   8      219.37      221.20      4.68 o 
  -6   4   8       21.86       22.79      2.60 o 
  -5   4   8      113.10      108.86      2.14 o 
  -4   4   8      113.73      106.95      2.05 o 
  -3   4   8        9.27       10.54      0.77 o 
  -2   4   8       24.31       21.90      1.77 o 
  -1   4   8       27.08       30.61      1.06 o 
   0   4   8       20.30       23.05      1.00 o 
   1   4   8        0.00       -0.37      0.54 o 
   2   4   8        6.21        4.38      0.75 o 
   3   4   8       96.09       99.15      2.34 o 
   4   4   8        3.39        1.99      0.89 o 
   5   4   8        9.24        9.64      1.28 o 
 -10   5   8        0.26       -1.06      1.50 o 
  -9   5   8       31.79       40.81      2.82 o 
  -8   5   8        0.01       -0.73      0.85 o 
  -7   5   8        0.47        1.00      0.76 o 
  -6   5   8      102.84       96.21      2.10 o 
  -5   5   8        5.35        2.58      0.98 o 
  -4   5   8      218.99      237.59      3.60 o 
  -3   5   8        0.51        2.23      0.66 o 
  -2   5   8      108.46       91.40      1.97 o 
  -1   5   8      477.54      480.89      6.53 o 
   0   5   8        5.80        5.83      0.79 o 
   1   5   8       89.79      101.71      2.28 o 
   2   5   8        3.67        2.22      1.08 o 
   3   5   8        0.75        0.17      0.84 o 
   4   5   8       11.31       12.38      1.32 o 
   5   5   8        0.22        0.86      1.73 o 
  -9   6   8        4.26        4.08      1.21 o 
  -8   6   8        9.35        9.36      1.21 o 
  -7   6   8       34.75       28.46      1.05 o 
  -6   6   8       28.95       32.81      1.05 o 
  -5   6   8        0.08        0.02      0.51 o 
  -4   6   8       12.04       13.26      0.75 o 
  -3   6   8       29.74       32.20      1.21 o 
  -2   6   8      150.11      131.68      3.49 o 
  -1   6   8       99.99      112.58      2.38 o 
   0   6   8       21.46       18.85      1.15 o 
   1   6   8      139.26      149.43      3.02 o 
   2   6   8       19.52       18.49      1.24 o 
   3   6   8        8.83       10.07      1.20 o 
   4   6   8        3.29        3.34      1.33 o 
  -9   7   8        0.03       -0.81      1.09 o 
  -8   7   8        1.09        0.21      1.14 o 
  -7   7   8        0.34        1.51      0.74 o 
  -6   7   8       31.25       31.71      1.08 o 
  -5   7   8        0.82        1.31      0.59 o 
  -4   7   8        6.51        6.37      0.70 o 
  -3   7   8        7.13        5.13      0.65 o 
  -2   7   8        5.19        4.14      0.80 o 
  -1   7   8        1.60        0.89      0.73 o 
   0   7   8        0.00        0.98      1.50 o 
   1   7   8       37.92       42.33      1.71 o 
   2   7   8       10.82       11.38      1.34 o 
   3   7   8       10.52       11.29      1.42 o 
  -8   8   8        0.01        0.52      1.20 o 
  -7   8   8       13.23       20.45      1.53 o 
  -6   8   8        3.57        5.18      0.77 o 
  -5   8   8       10.88        7.52      1.30 o 
  -4   8   8       13.77       16.64      0.96 o 
  -3   8   8        0.15       -0.18      0.73 o 
  -2   8   8        1.96        2.03      0.83 o 
  -1   8   8        0.01       -0.06      0.81 o 
   0   8   8        0.05       -0.55      0.89 o 
   1   8   8        0.45        1.49      1.79 o 
   2   8   8        3.67        3.24      1.26 o 
  -7   9   8        0.01       -1.15      1.19 o 
  -6   9   8        1.17       -0.09      1.11 o 
  -5   9   8        0.33        0.48      0.77 o 
  -4   9   8        1.26        0.48      0.90 o 
  -3   9   8        1.80        3.08      0.98 o 
  -2   9   8        7.07       10.67      1.19 o 
  -1   9   8        0.11       -0.53      1.78 o 
   0   9   8        0.14        0.56      1.05 o 
  -4  10   8        2.91        6.81      2.44 o 
  -3  10   8        8.53        8.10      1.30 o 
   1 -10   9        0.07       -0.58      1.58 o 
   2 -10   9        6.56       11.88      1.99 o 
   3 -10   9        2.75        2.40      1.68 o 
  -2  -9   9        0.61        5.38      1.75 o 
  -1  -9   9        5.98        9.52      1.75 o 
   0  -9   9        0.31       -0.37      1.30 o 
   1  -9   9        5.64       -0.19      1.33 o 
   2  -9   9        7.43        9.78      1.58 o 
   3  -9   9        4.54        5.52      1.64 o 
   4  -9   9       32.36       38.45      2.46 o 
   5  -9   9        0.12        0.23      1.54 o 
  -4  -8   9        2.65        5.16      1.77 o 
  -3  -8   9        0.69        1.04      1.03 o 
  -2  -8   9        5.80        9.16      1.64 o 
  -1  -8   9        0.66       -0.16      1.20 o 
   0  -8   9        3.19        3.41      1.26 o 
   1  -8   9        1.59        1.49      1.19 o 
   2  -8   9        0.09        1.36      1.10 o 
   3  -8   9        2.45        1.30      1.21 o 
   4  -8   9        1.59        2.31      1.34 o 
   5  -8   9        0.08       -1.02      1.31 o 
   6  -8   9        7.23        4.68      1.65 o 
  -5  -7   9        1.21        0.48      1.54 o 
  -4  -7   9        0.14       -1.20      1.31 o 
  -3  -7   9        0.26        1.43      0.84 o 
  -2  -7   9       34.51       37.53      1.44 o 
  -1  -7   9        0.93        0.54      0.95 o 
   0  -7   9        0.17        0.03      1.00 o 
   1  -7   9      113.38      107.68      3.29 o 
   2  -7   9        6.21        5.93      1.28 o 
   3  -7   9        5.09        2.61      1.19 o 
   4  -7   9       14.62       13.42      1.68 o 
   5  -7   9        2.73        1.06      1.24 o 
   6  -7   9        0.54        1.51      1.17 o 
   7  -7   9        7.87       14.23      2.92 o 
  -6  -6   9        2.37        7.44      1.83 o 
  -5  -6   9        5.14        6.68      1.65 o 
  -4  -6   9       16.94       16.39      1.09 o 
  -3  -6   9       89.11       86.55      2.07 o 
  -2  -6   9        4.15        3.21      0.78 o 
  -1  -6   9       44.74       49.33      1.43 o 
   0  -6   9       24.81       23.90      1.60 o 
   1  -6   9       26.38       19.39      1.40 o 
   2  -6   9       18.78       15.96      1.34 o 
   3  -6   9      103.48       81.37      2.76 o 
   4  -6   9        7.43        7.66      1.35 o 
   5  -6   9        0.29        0.69      0.95 o 
   6  -6   9        0.24       -0.31      1.04 o 
   7  -6   9       21.36       27.08      2.83 o 
  -7  -5   9        0.01       -1.04      1.51 o 
  -6  -5   9        1.76        2.59      1.39 o 
  -5  -5   9        1.61        0.75      0.78 o 
  -4  -5   9       22.97       23.32      1.85 o 
  -3  -5   9      452.97      458.14      8.56 o 
  -2  -5   9       44.63       52.93      1.49 o 
  -1  -5   9        1.33        0.79      1.02 o 
   0  -5   9        1.31        0.54      0.69 o 
   1  -5   9       13.29       13.53      1.24 o 
   2  -5   9       41.06       42.52      1.41 o 
   3  -5   9       67.26       54.65      1.73 o 
   4  -5   9       15.94       15.32      2.15 o 
   5  -5   9        1.27        1.15      0.89 o 
   6  -5   9       29.44       28.46      1.54 o 
   7  -5   9       23.50       29.88      2.88 o 
  -8  -4   9        0.79        1.60      1.74 o 
  -7  -4   9       14.73        8.85      1.84 o 
  -6  -4   9        7.67        5.10      1.45 o 
  -5  -4   9        0.34        1.68      0.92 o 
  -4  -4   9      107.12      102.21      2.20 o 
  -3  -4   9       68.12       65.21      1.65 o 
  -2  -4   9       13.21       12.02      0.82 o 
  -1  -4   9       62.92       63.87      1.65 o 
   0  -4   9        2.36        2.67      0.53 o 
   1  -4   9       28.79       30.96      1.14 o 
   2  -4   9        3.57        1.62      0.65 o 
   3  -4   9      904.26      862.28     13.82 o 
   4  -4   9        0.10       -0.66      0.66 o 
   5  -4   9        1.23        1.96      0.90 o 
   6  -4   9        4.61        2.12      1.77 o 
   7  -4   9        1.30       -0.87      1.91 o 
   8  -4   9        0.27       -0.54      2.20 o 
  -8  -3   9        3.75        3.55      1.57 o 
  -7  -3   9        1.71        0.64      0.86 o 
  -6  -3   9        0.30        0.28      0.70 o 
  -5  -3   9       62.84       61.07      1.63 o 
  -4  -3   9      217.48      224.10      3.42 o 
  -3  -3   9      112.80      113.18      2.10 o 
  -2  -3   9      292.64      309.46      5.83 o 
  -1  -3   9       67.59       79.41      1.89 o 
   0  -3   9      372.39      385.74      4.00 o 
   1  -3   9        2.19        5.00      0.44 o 
   2  -3   9       89.53       87.98      1.86 o 
   3  -3   9       38.73       36.00      1.28 o 
   4  -3   9       19.86       18.29      1.05 o 
   5  -3   9       54.31       54.44      1.72 o 
   6  -3   9        3.66        4.95      1.63 o 
   7  -3   9        0.00        0.90      1.89 o 
   8  -3   9        5.38        3.29      2.25 o 
  -9  -2   9        3.24        4.34      1.78 o 
  -8  -2   9       11.02       15.31      1.79 o 
  -7  -2   9        0.04       -0.54      0.73 o 
  -6  -2   9      133.83      125.75      2.45 o 
  -5  -2   9       14.10        9.47      0.84 o 
  -4  -2   9      119.87      136.00      2.39 o 
  -3  -2   9       28.68       33.47      1.16 o 
  -2  -2   9       66.65       75.61      1.52 o 
  -1  -2   9      580.64      557.66      5.22 o 
   0  -2   9      130.83      116.38      1.55 o 
   1  -2   9       89.86       93.39      1.36 o 
   2  -2   9        8.22        7.97      0.62 o 
   3  -2   9       11.63        9.47      0.94 o 
   4  -2   9       48.72       51.58      1.51 o 
   6  -2   9        9.43       10.21      2.03 o 
   7  -2   9        3.42        1.20      1.88 o 
   8  -2   9        5.06        3.32      2.27 o 
  -9  -1   9        3.10        0.01      1.65 o 
  -7  -1   9        6.48        7.30      1.17 o 
  -6  -1   9       88.28       78.22      3.29 o 
  -5  -1   9       11.06       10.57      1.46 o 
  -4  -1   9      100.43      101.00      1.89 o 
  -3  -1   9      374.79      387.33      5.17 o 
  -2  -1   9       63.54       53.54      0.94 o 
  -1  -1   9      123.84      111.91      1.49 o 
   0  -1   9       24.70       24.85      0.65 o 
   1  -1   9      600.37      623.10      5.81 o 
   2  -1   9       59.58       49.50      0.95 o 
   3  -1   9       60.20       55.58      2.68 o 
   4  -1   9      113.03      108.19      3.71 o 
   5  -1   9       21.98       14.08      1.98 o 
   6  -1   9       18.56       16.83      2.15 o 
   7  -1   9        4.83        3.57      2.02 o 
  -9   0   9        1.22        0.04      1.40 o 
  -8   0   9        9.69        4.72      1.31 o 
  -7   0   9        1.30        0.83      0.66 o 
  -6   0   9        7.41        5.63      0.93 o 
  -5   0   9        5.41        4.95      0.66 o 
  -4   0   9      124.63      142.94      1.95 o 
  -3   0   9      630.48      659.35      9.41 o 
  -2   0   9       55.86       66.09      1.09 o 
  -1   0   9      899.73      987.52      8.76 o 
   0   0   9      232.10      232.41      2.52 o 
   1   0   9       47.44       48.05      0.92 o 
   2   0   9        4.36        4.20      0.44 o 
   3   0   9        3.12        2.79      0.58 o 
   4   0   9      219.67      213.85      5.57 o 
   5   0   9       15.41       16.30      2.08 o 
   6   0   9       55.29       57.67      3.19 o 
   7   0   9       54.76       57.80      3.46 o 
 -10   1   9        0.19       -0.28      1.50 o 
  -9   1   9        0.28        0.73      1.31 o 
  -8   1   9        0.13       -1.02      1.02 o 
  -7   1   9        6.00        5.31      1.07 o 
  -6   1   9        0.03        0.05      0.48 o 
  -5   1   9       94.25      105.42      1.61 o 
  -4   1   9       23.04       20.31      0.68 o 
  -3   1   9       17.56       18.03      0.64 o 
  -2   1   9       10.85       10.70      0.51 o 
  -1   1   9      149.92      182.21      2.12 o 
   0   1   9      378.45      405.11      4.00 o 
   1   1   9      117.09      122.11      1.62 o 
   2   1   9      765.19      804.53     14.80 o 
   3   1   9        0.72        0.11      0.56 o 
   4   1   9        0.00       -0.50      0.85 o 
   5   1   9        2.21        0.01      1.25 o 
   6   1   9       12.53       11.36      2.11 o 
   7   1   9        1.69       -1.70      1.87 o 
 -10   2   9        0.85        2.05      1.45 o 
  -9   2   9       32.68       30.66      1.94 o 
  -8   2   9        0.44       -0.90      0.90 o 
  -7   2   9        8.15       10.77      1.22 o 
  -6   2   9        6.13        5.57      0.72 o 
  -5   2   9        8.00        9.90      1.77 o 
  -4   2   9        8.94        4.90      0.47 o 
  -3   2   9       67.01       60.82      1.12 o 
  -2   2   9       39.16       36.54      0.82 o 
  -1   2   9        0.47        0.39      0.31 o 
   0   2   9       39.34       39.78      0.83 o 
   1   2   9      154.27      157.92      2.64 o 
   2   2   9        4.55        3.54      0.69 o 
   3   2   9       10.66        6.12      0.81 o 
   4   2   9       60.21       62.50      1.84 o 
   5   2   9        5.61        4.91      1.70 o 
   6   2   9        5.48        7.73      1.98 o 
 -10   3   9        0.00        1.25      1.43 o 
  -9   3   9       12.96       18.87      1.81 o 
  -8   3   9       18.56       21.13      1.55 o 
  -7   3   9       12.12        8.00      1.57 o 
  -6   3   9       26.61       24.18      1.96 o 
  -5   3   9      114.45      114.57      2.21 o 
  -4   3   9       34.93       38.31      1.39 o 
  -3   3   9      510.80      573.73      6.94 o 
  -2   3   9      285.84      282.94      3.93 o 
  -1   3   9       39.42       35.88      1.11 o 
   0   3   9       27.87       27.64      1.04 o 
   1   3   9        7.63        5.79      0.71 o 
   2   3   9        2.20        1.36      0.65 o 
   3   3   9       33.05       33.33      3.11 o 
   4   3   9       20.91       19.74      1.22 o 
   5   3   9       21.25       23.37      1.46 o 
   6   3   9        0.74       -0.08      1.79 o 
  -9   4   9       63.23       56.73      2.39 o 
  -8   4   9       32.71       36.38      2.22 o 
  -7   4   9        7.79        5.20      1.83 o 
  -6   4   9       15.15       13.11      0.98 o 
  -5   4   9      119.00      122.54      2.38 o 
  -4   4   9       49.62       42.81      2.23 o 
  -3   4   9      324.16      308.17      4.30 o 
  -2   4   9        0.10       -0.13      0.71 o 
  -1   4   9       24.42       21.85      1.01 o 
   0   4   9       10.05       11.73      0.83 o 
   1   4   9       24.46       26.26      1.16 o 
   2   4   9       21.94       20.64      1.12 o 
   3   4   9       44.01       40.67      1.60 o 
   4   4   9       47.93       45.86      1.81 o 
   5   4   9        2.15       -0.03      1.46 o 
 -10   5   9        1.82        2.45      1.82 o 
  -9   5   9        6.37        5.23      2.07 o 
  -8   5   9        6.53        7.93      1.94 o 
  -7   5   9       17.44       18.96      1.14 o 
  -6   5   9       19.39       17.32      1.05 o 
  -5   5   9       65.94       71.25      2.03 o 
  -4   5   9        5.49        3.89      1.17 o 
  -3   5   9      367.94      376.14      5.19 o 
  -2   5   9      295.00      294.22      4.33 o 
  -1   5   9        0.16        0.58      0.69 o 
   0   5   9       20.65       18.13      1.01 o 
   1   5   9        0.08       -0.30      0.65 o 
   2   5   9       31.33       35.73      1.48 o 
   3   5   9       25.56       28.15      1.47 o 
   4   5   9        3.45        6.03      1.48 o 
  -9   6   9        3.16        5.08      1.24 o 
  -8   6   9        0.01       -0.70      0.70 o 
  -7   6   9       18.41       20.76      1.20 o 
  -6   6   9        1.28        0.51      0.95 o 
  -5   6   9       22.32       13.75      1.33 o 
  -4   6   9        3.49        8.86      0.92 o 
  -3   6   9       37.94       37.60      1.08 o 
  -2   6   9       38.22       37.56      1.39 o 
  -1   6   9        1.43        1.71      0.72 o 
   0   6   9      150.21      146.51      2.95 o 
   1   6   9       16.01       15.41      1.19 o 
   2   6   9       33.78       34.22      2.18 o 
   3   6   9       17.97       18.03      1.54 o 
  -9   7   9        0.21        1.08      1.45 o 
  -8   7   9        1.33        2.47      1.14 o 
  -7   7   9       27.39       20.69      1.06 o 
  -6   7   9        2.16        3.67      0.73 o 
  -5   7   9       19.27       17.67      0.88 o 
  -4   7   9        6.44        5.33      0.68 o 
  -3   7   9        1.19        0.72      0.74 o 
  -2   7   9        6.07        4.70      1.58 o 
  -1   7   9        1.26       -0.15      0.73 o 
   0   7   9       14.50       14.98      1.27 o 
   1   7   9        4.60        3.14      1.00 o 
   2   7   9        3.02        2.53      1.11 o 
  -8   8   9        0.01       -1.05      1.05 o 
  -7   8   9        8.97       14.63      1.89 o 
  -6   8   9        2.09        1.79      0.75 o 
  -5   8   9        0.32       -0.46      0.71 o 
  -4   8   9       10.20        7.14      1.02 o 
  -3   8   9        1.70        3.85      0.90 o 
  -2   8   9        0.18       -1.00      1.00 o 
  -1   8   9       15.55       19.40      1.24 o 
   0   8   9        2.80        0.83      0.99 o 
   1   8   9       10.19        9.55      1.85 o 
  -7   9   9        4.37        6.63      1.46 o 
  -6   9   9        0.77        0.81      0.84 o 
  -5   9   9       18.16       20.02      1.42 o 
  -4   9   9        7.84       14.90      1.34 o 
  -3   9   9        2.93        4.24      1.09 o 
  -2   9   9        5.00        2.65      1.24 o 
  -1   9   9        0.58       -0.86      1.08 o 
  -2  -9  10        6.27        7.42      1.82 o 
  -1  -9  10        0.51        0.43      1.43 o 
   0  -9  10        4.95        3.95      1.51 o 
   1  -9  10        8.07        6.72      1.64 o 
   2  -9  10       23.18       27.03      2.08 o 
   3  -9  10        1.94        5.59      1.67 o 
   4  -9  10       12.00       22.18      2.32 o 
  -3  -8  10        7.94       17.94      1.42 o 
  -2  -8  10       15.51       12.26      1.69 o 
  -1  -8  10       30.19       32.53      2.07 o 
   0  -8  10       13.82       15.21      1.83 o 
   1  -8  10        0.35        0.97      1.16 o 
   2  -8  10       26.41       23.18      1.75 o 
   3  -8  10        4.81        1.58      1.21 o 
   4  -8  10        0.01        0.58      1.35 o 
   5  -8  10        0.21        0.85      1.30 o 
   6  -8  10        0.46       -2.02      2.05 o 
  -5  -7  10       13.27       23.13      2.40 o 
  -4  -7  10        0.35        0.88      0.98 o 
  -3  -7  10        0.52        0.71      0.86 o 
  -2  -7  10        8.41        6.24      0.98 o 
  -1  -7  10       22.57       19.16      1.62 o 
   0  -7  10       13.56       19.52      1.68 o 
   1  -7  10      129.99      135.95      3.91 o 
   2  -7  10       14.22       10.55      1.50 o 
   3  -7  10        6.08        7.44      1.43 o 
   4  -7  10        0.72        1.07      1.22 o 
   5  -7  10        5.17        3.82      1.71 o 
   6  -7  10        6.27        4.35      1.31 o 
  -6  -6  10       13.95       18.48      2.23 o 
  -5  -6  10        0.37       -0.02      0.94 o 
  -4  -6  10        0.13       -0.36      0.81 o 
  -3  -6  10       11.71       13.23      1.39 o 
  -2  -6  10       11.62       15.47      1.06 o 
  -1  -6  10        1.29        4.76      1.03 o 
   0  -6  10        0.95        2.78      1.11 o 
   1  -6  10       52.82       46.03      2.15 o 
   2  -6  10       90.31       76.31      2.75 o 
   3  -6  10       39.95       42.31      1.61 o 
   4  -6  10      123.18      123.06      2.83 o 
   5  -6  10       38.98       35.07      1.64 o 
   6  -6  10       12.41       18.91      3.57 o 
   7  -6  10       27.17       27.89      3.12 o 
  -7  -5  10        5.84        4.05      1.78 o 
  -6  -5  10        1.14        1.70      1.38 o 
  -5  -5  10        9.72       10.50      1.04 o 
  -4  -5  10       17.75       18.22      2.28 o 
  -3  -5  10        2.87        3.26      1.58 o 
  -2  -5  10       77.25       81.67      1.90 o 
  -1  -5  10        0.01       -0.52      0.59 o 
   0  -5  10        1.63        2.13      0.87 o 
   1  -5  10        7.50       10.24      1.29 o 
   2  -5  10        1.15        0.11      0.72 o 
   3  -5  10      250.97      259.51      5.59 o 
   4  -5  10        2.28        0.60      0.82 o 
   5  -5  10        3.08        2.30      1.36 o 
   6  -5  10       10.78       13.33      1.69 o 
   7  -5  10       18.23       20.93      2.94 o 
  -7  -4  10        2.59        4.37      1.57 o 
  -6  -4  10        7.45        6.27      0.97 o 
  -5  -4  10        3.22        5.44      0.98 o 
  -4  -4  10       47.86       50.27      1.54 o 
  -3  -4  10      126.25      121.53      5.49 o 
  -2  -4  10        5.84        6.31      1.34 o 
  -1  -4  10       20.22       23.71      0.96 o 
   0  -4  10        0.14       -0.48      0.48 o 
   1  -4  10       37.07       29.14      1.14 o 
   2  -4  10       22.94       23.36      1.73 o 
   3  -4  10      112.72      116.99      2.50 o 
   4  -4  10       21.90       19.26      1.20 o 
   5  -4  10        0.82        1.56      0.90 o 
   6  -4  10        1.69        2.13      1.63 o 
   7  -4  10        1.97        1.35      2.03 o 
  -8  -3  10        0.49        2.73      1.55 o 
  -7  -3  10        0.45        0.35      0.84 o 
  -6  -3  10        0.71       -0.33      0.75 o 
  -5  -3  10        4.46        2.61      0.69 o 
  -4  -3  10        8.12       11.31      0.94 o 
  -3  -3  10        8.22        9.19      1.15 o 
  -2  -3  10       80.12       82.18      1.96 o 
  -1  -3  10       63.68       58.88      1.36 o 
   0  -3  10       23.74       21.13      0.69 o 
   1  -3  10       64.91       60.59      1.50 o 
   2  -3  10      122.14      126.52      2.39 o 
   3  -3  10       57.07       54.27      1.59 o 
   4  -3  10        2.26        3.90      0.85 o 
   5  -3  10        0.00        1.20      1.55 o 
   6  -3  10       35.12       35.18      2.75 o 
   7  -3  10        3.68        1.68      2.08 o 
  -8  -2  10       21.48       21.81      1.30 o 
  -7  -2  10       15.54        9.68      1.02 o 
  -6  -2  10        0.39       -0.08      0.69 o 
  -5  -2  10        2.28       -0.09      0.82 o 
  -4  -2  10      121.65      102.45      2.04 o 
  -3  -2  10       32.00       34.72      1.50 o 
  -2  -2  10      323.69      325.54      8.76 o 
  -1  -2  10       35.58       47.48      0.94 o 
   0  -2  10      113.92      123.02      1.66 o 
   1  -2  10      206.70      206.29      2.40 o 
   2  -2  10        0.03        0.34      0.57 o 
   3  -2  10       91.64       92.34      2.01 o 
   4  -2  10       52.76       46.47      2.58 o 
   5  -2  10        0.15       -0.05      1.45 o 
   6  -2  10       24.10       21.94      2.36 o 
   7  -2  10        2.17        0.87      2.10 o 
  -9  -1  10       10.65       11.87      2.06 o 
  -8  -1  10       12.52       16.20      1.88 o 
  -7  -1  10       25.72       21.34      1.14 o 
  -6  -1  10       18.20       14.11      0.95 o 
  -5  -1  10      117.52      119.27      2.26 o 
  -4  -1  10        6.04        4.20      0.75 o 
  -3  -1  10       60.04       59.87      1.40 o 
  -2  -1  10       68.01       87.41      1.31 o 
  -1  -1  10        6.44        5.47      0.46 o 
   0  -1  10       70.14       71.70      1.18 o 
   1  -1  10      156.11      145.21      1.88 o 
   2  -1  10       78.72       68.95      1.20 o 
   3  -1  10      558.32      581.72     11.16 o 
   4  -1  10        6.62        4.62      1.34 o 
   5  -1  10        3.47        6.08      1.58 o 
   6  -1  10       22.60       24.06      2.70 o 
   7  -1  10        5.83        5.68      2.15 o 
  -9   0  10        0.62        1.98      1.41 o 
  -8   0  10       12.53        9.64      1.51 o 
  -7   0  10        0.52       -0.64      0.64 o 
  -6   0  10        3.68        2.72      0.66 o 
  -5   0  10       66.13       62.46      1.54 o 
  -4   0  10        0.05       -0.30      0.47 o 
  -3   0  10        7.75        4.26      0.44 o 
  -2   0  10       75.60       81.02      1.28 o 
  -1   0  10        0.69       -0.16      0.35 o 
   0   0  10       22.51       22.27      0.68 o 
   1   0  10      127.87      145.37      1.88 o 
   2   0  10        0.40        0.20      0.40 o 
   3   0  10       39.26       43.64      1.33 o 
   4   0  10        2.24        1.97      1.41 o 
   5   0  10       49.90       47.95      2.87 o 
   6   0  10       54.47       49.17      3.12 o 
   7   0  10        3.70        4.62      2.01 o 
  -9   1  10        0.89       -0.15      1.30 o 
  -8   1  10       13.29       13.62      1.55 o 
  -7   1  10        0.32        0.63      0.92 o 
  -6   1  10        2.17        2.30      0.59 o 
  -5   1  10        1.57        1.86      0.55 o 
  -4   1  10        0.32        0.49      0.36 o 
  -3   1  10      221.36      237.16      3.22 o 
  -2   1  10      191.28      183.77      2.21 o 
  -1   1  10      135.83      144.07      1.84 o 
   0   1  10        0.67        0.76      0.41 o 
   1   1  10      198.39      191.88      2.29 o 
   2   1  10       15.51       13.55      0.87 o 
   3   1  10       15.32       14.30      0.96 o 
   4   1  10        2.05        1.75      1.46 o 
   5   1  10       24.03       22.08      2.21 o 
   6   1  10       28.17       29.26      2.60 o 
 -10   2  10        0.49        3.59      1.68 o 
  -9   2  10       26.66       27.70      1.96 o 
  -8   2  10       11.91       16.93      1.63 o 
  -7   2  10       40.36       42.93      1.92 o 
  -6   2  10       47.02       50.75      2.03 o 
  -5   2  10        0.03        0.30      0.42 o 
  -4   2  10        0.64        0.43      0.41 o 
  -3   2  10      106.98      121.79      1.91 o 
  -2   2  10       14.39       16.99      0.66 o 
  -1   2  10        0.28       -0.15      0.34 o 
   0   2  10       60.03       59.04      1.08 o 
   1   2  10       12.32       12.68      0.88 o 
   2   2  10       10.02        9.37      0.88 o 
   3   2  10       13.54       16.55      1.04 o 
   4   2  10        0.39        0.09      0.75 o 
   5   2  10        0.89        0.98      1.54 o 
   6   2  10        0.04       -0.57      1.91 o 
 -10   3  10       11.70       17.07      2.07 o 
  -9   3  10      132.53      136.43      3.90 o 
  -8   3  10       33.12       34.26      1.89 o 
  -7   3  10       21.42       19.43      1.49 o 
  -6   3  10      228.51      262.98      4.00 o 
  -5   3  10        0.21        0.92      0.62 o 
  -4   3  10       12.91       16.57      0.93 o 
  -3   3  10        0.85        0.15      0.64 o 
  -2   3  10       20.52       17.88      0.85 o 
  -1   3  10        1.12       -0.05      0.51 o 
   0   3  10       42.02       39.75      1.38 o 
   1   3  10        7.51        5.48      0.75 o 
   2   3  10        2.64       -0.16      0.83 o 
   3   3  10      169.31      185.48      5.35 o 
   4   3  10        0.15        0.54      0.90 o 
   5   3  10        0.90       -1.49      1.49 o 
  -9   4  10        1.22       -0.15      1.16 o 
  -8   4  10       18.07       14.44      1.54 o 
  -7   4  10        4.20        1.53      0.80 o 
  -6   4  10      296.02      287.21      5.72 o 
  -5   4  10       11.96       10.60      2.15 o 
  -4   4  10      910.61      834.51     18.46 o 
  -3   4  10      832.91      865.80     16.42 o 
  -2   4  10       54.66       51.38      1.48 o 
  -1   4  10       45.05       44.60      1.41 o 
   0   4  10        0.09        0.57      0.60 o 
   1   4  10        2.55        1.59      0.76 o 
   2   4  10        8.75        9.02      1.02 o 
   3   4  10        0.50       -0.50      0.88 o 
   4   4  10        0.01       -0.31      1.00 o 
   5   4  10        0.04       -0.49      1.19 o 
  -9   5  10        2.39       -0.11      1.16 o 
  -8   5  10        7.95        9.48      1.13 o 
  -7   5  10        0.03       -0.75      0.75 o 
  -6   5  10        0.93        1.39      0.73 o 
  -5   5  10       19.49       16.25      1.04 o 
  -4   5  10        2.15        0.49      0.77 o 
  -3   5  10      141.41      155.81      2.86 o 
  -2   5  10       12.26       13.30      1.05 o 
  -1   5  10      175.25      182.71      3.23 o 
   0   5  10        5.96        6.89      0.93 o 
   1   5  10        0.30       -0.15      0.77 o 
   2   5  10       88.07       89.07      2.37 o 
   3   5  10       35.88       37.64      1.70 o 
   4   5  10        1.82        1.00      1.16 o 
  -9   6  10        0.25        0.11      1.21 o 
  -8   6  10        6.04        5.41      1.10 o 
  -7   6  10        0.33       -0.09      0.78 o 
  -6   6  10        3.46        5.31      0.88 o 
  -5   6  10        5.19        2.32      0.72 o 
  -4   6  10       29.28       37.48      1.39 o 
  -3   6  10       12.22       14.00      2.27 o 
  -2   6  10        0.80        0.08      0.72 o 
  -1   6  10      179.01      162.09      3.11 o 
   0   6  10       17.93       18.86      1.26 o 
   1   6  10       42.44       38.61      1.65 o 
   2   6  10       15.41       19.76      1.51 o 
   3   6  10        1.07        2.25      1.12 o 
  -8   7  10        0.07        0.33      1.13 o 
  -7   7  10        1.42        1.51      0.76 o 
  -6   7  10        7.07       14.05      0.92 o 
  -5   7  10        0.03        0.37      0.62 o 
  -4   7  10        3.95        3.83      0.74 o 
  -3   7  10        1.70        2.09      0.78 o 
  -2   7  10       31.10       29.25      1.39 o 
  -1   7  10        3.10        2.22      0.91 o 
   0   7  10        5.54        3.98      1.02 o 
   1   7  10        3.88        3.84      1.50 o 
   2   7  10        1.76        1.32      1.89 o 
  -8   8  10       16.40       23.10      2.32 o 
  -7   8  10        3.49        1.61      0.81 o 
  -6   8  10        0.07        0.42      0.96 o 
  -5   8  10       18.52       19.59      1.56 o 
  -4   8  10        3.55        3.43      1.31 o 
  -3   8  10        2.38        1.90      0.93 o 
  -2   8  10        0.72        1.42      1.82 o 
  -1   8  10        0.31       -0.21      0.98 o 
   0   8  10        0.00       -0.41      1.01 o 
  -6   9  10        3.81        5.25      0.96 o 
  -5   9  10        8.27       11.67      1.39 o 
  -4   9  10        8.07        7.96      1.23 o 
  -3   9  10        0.50       -0.76      2.49 o 
  -2   9  10        2.08        1.40      1.22 o 
  -1  -9  11        0.13       -0.23      1.60 o 
   0  -9  11        0.05        0.18      1.58 o 
   1  -9  11        4.27        3.33      1.62 o 
   2  -9  11        1.57        2.37      1.57 o 
   3  -9  11       12.97       17.53      2.06 o 
  -3  -8  11       28.42       43.14      2.44 o 
  -2  -8  11        5.09        2.39      1.49 o 
  -1  -8  11        0.32       -0.90      1.39 o 
   0  -8  11        4.99        3.37      1.53 o 
   1  -8  11        0.47        0.61      1.17 o 
   2  -8  11        2.92        5.05      1.45 o 
   3  -8  11        6.31        4.87      1.60 o 
   4  -8  11       26.91       36.15      2.36 o 
   5  -8  11        6.46        9.23      1.92 o 
  -4  -7  11        0.47        1.03      1.07 o 
  -3  -7  11        0.09       -0.37      0.93 o 
  -2  -7  11        5.06        7.32      1.50 o 
  -1  -7  11        4.02        2.74      1.31 o 
   0  -7  11       31.26       33.25      2.06 o 
   1  -7  11       29.81       20.67      1.73 o 
   2  -7  11        1.84        0.52      1.19 o 
   3  -7  11       23.83       18.83      1.73 o 
   4  -7  11        9.83        7.42      1.58 o 
   5  -7  11        0.02        2.58      1.40 o 
   6  -7  11        1.73        1.72      1.30 o 
  -6  -6  11       11.11       20.93      2.56 o 
  -5  -6  11        4.83        5.98      1.16 o 
  -4  -6  11        1.74        0.37      1.01 o 
  -3  -6  11        1.57        1.15      0.86 o 
  -2  -6  11        4.95        6.05      0.95 o 
  -1  -6  11        8.38        8.55      1.33 o 
   0  -6  11        2.80        4.87      1.28 o 
   1  -6  11        5.39        6.99      1.30 o 
   2  -6  11        9.13        8.69      1.28 o 
   3  -6  11        4.70        6.91      1.39 o 
   4  -6  11       29.66       22.20      1.54 o 
   5  -6  11        1.44       -0.50      1.03 o 
   6  -6  11       15.70       16.13      1.58 o 
  -6  -5  11       31.75       37.37      1.60 o 
  -5  -5  11        0.00        1.14      1.16 o 
  -4  -5  11        0.94        0.79      0.80 o 
  -3  -5  11       10.71        8.69      0.95 o 
  -2  -5  11      105.27      108.48      2.25 o 
  -1  -5  11        7.51        7.69      0.85 o 
   0  -5  11      121.74      110.45      3.26 o 
   1  -5  11        8.45       10.04      1.33 o 
   2  -5  11        0.01        0.20      0.95 o 
   3  -5  11       28.30       24.69      1.33 o 
   4  -5  11        1.23        0.83      0.89 o 
   5  -5  11        2.18        1.50      1.06 o 
   6  -5  11        0.02        1.33      2.05 o 
  -7  -4  11        5.43        6.41      1.13 o 
  -6  -4  11        7.36       10.08      1.10 o 
  -5  -4  11        8.37        7.70      0.98 o 
  -4  -4  11        3.18        0.93      0.77 o 
  -3  -4  11       44.55       39.16      1.91 o 
  -2  -4  11       89.92       97.73      2.03 o 
  -1  -4  11       14.62       14.96      1.00 o 
   0  -4  11       21.53       25.61      1.53 o 
   1  -4  11        0.35       -0.69      0.83 o 
   2  -4  11      144.92      141.35      2.73 o 
   3  -4  11       41.61       44.35      1.55 o 
   4  -4  11        0.47       -0.08      0.85 o 
   5  -4  11        4.76        2.41      1.67 o 
   6  -4  11       11.68       15.26      2.55 o 
   7  -4  11        5.95        3.59      2.27 o 
  -8  -3  11        2.14        2.17      1.65 o 
  -7  -3  11        0.29        1.40      0.93 o 
  -6  -3  11        0.63       -1.13      1.24 o 
  -5  -3  11       18.13       11.60      1.40 o 
  -3  -3  11      134.43      124.96      2.34 o 
  -2  -3  11       33.84       28.32      1.06 o 
  -1  -3  11      367.00      360.82      7.70 o 
   0  -3  11       11.66        8.24      0.68 o 
   1  -3  11      321.50      314.35      4.42 o 
   2  -3  11       19.34       15.88      1.03 o 
   3  -3  11      101.31       99.92      2.23 o 
   4  -3  11       11.35       13.54      2.46 o 
   5  -3  11        0.03        0.21      1.63 o 
   6  -3  11        3.81        3.29      1.98 o 
   7  -3  11        4.50        5.72      2.05 o 
  -8  -2  11       18.50       16.55      1.69 o 
  -7  -2  11        4.78        6.53      1.02 o 
  -6  -2  11        1.51        1.32      0.70 o 
  -5  -2  11       58.79       59.50      1.64 o 
  -4  -2  11        3.47        2.72      0.71 o 
  -3  -2  11       37.36       35.41      1.20 o 
  -2  -2  11       18.92       18.81      0.87 o 
  -1  -2  11       65.39       63.79      1.43 o 
   0  -2  11       91.29       83.45      1.36 o 
   1  -2  11      261.25      273.77      3.05 o 
   2  -2  11     1097.04     1129.96     12.82 o 
   3  -2  11        9.58       10.32      2.40 o 
   4  -2  11       11.96       11.75      1.86 o 
   5  -2  11       17.45       22.72      2.28 o 
   6  -2  11        4.05        5.07      1.97 o 
   7  -2  11        0.32        0.52      1.99 o 
  -9  -1  11        0.62       -0.80      1.55 o 
  -8  -1  11        1.57        3.18      0.96 o 
  -7  -1  11        0.02        0.20      0.76 o 
  -6  -1  11        3.04        0.93      0.65 o 
  -5  -1  11       13.40       12.08      0.93 o 
  -4  -1  11        9.46        7.93      0.78 o 
  -3  -1  11        6.26        7.43      0.71 o 
  -2  -1  11      423.15      439.66      5.37 o 
  -1  -1  11        0.73        0.15      0.37 o 
   0  -1  11       24.60       26.88      0.77 o 
   1  -1  11      121.96      123.81      1.75 o 
   2  -1  11       36.04       37.13      1.29 o 
   3  -1  11        3.44        2.18      1.33 o 
   4  -1  11      124.12      138.45      4.54 o 
   5  -1  11       24.48       22.63      2.10 o 
   6  -1  11        8.31        7.74      1.99 o 
  -9   0  11        0.17        0.08      1.40 o 
  -8   0  11        1.78       -0.63      1.19 o 
  -7   0  11        0.34       -0.37      0.68 o 
  -6   0  11        6.09        6.34      0.84 o 
  -5   0  11        4.93        6.39      0.73 o 
  -4   0  11       24.88       28.93      1.07 o 
  -3   0  11        3.33        0.37      0.39 o 
  -2   0  11       13.43        8.01      0.55 o 
  -1   0  11       18.56       15.61      0.63 o 
   0   0  11       30.34       34.49      0.86 o 
   1   0  11       35.83       38.70      0.91 o 
   2   0  11       20.26       21.11      1.01 o 
   3   0  11        3.53        3.09      1.35 o 
   4   0  11      110.14      115.82      4.15 o 
   5   0  11       72.85       71.05      3.56 o 
   6   0  11        0.85       -0.14      1.72 o 
  -9   1  11        4.44        5.19      1.50 o 
  -8   1  11       14.05       12.12      1.54 o 
  -7   1  11        2.51        0.61      1.01 o 
  -6   1  11       31.32       31.76      1.21 o 
  -5   1  11        7.37        7.17      0.93 o 
  -4   1  11        0.25       -0.22      0.42 o 
  -3   1  11       40.05       44.87      0.99 o 
  -2   1  11        0.06        0.06      0.38 o 
  -1   1  11       41.94       34.40      0.86 o 
   0   1  11       16.73       17.82      0.68 o 
   1   1  11        4.69        7.10      0.74 o 
   2   1  11        2.60        1.56      0.62 o 
   3   1  11       59.47       62.62      1.74 o 
   4   1  11       17.32       16.28      1.99 o 
   5   1  11        0.73        0.11      1.65 o 
   6   1  11        1.91        1.99      2.03 o 
  -9   2  11        9.59       11.90      1.68 o 
  -8   2  11       11.86       15.78      1.51 o 
  -7   2  11        1.21        0.61      1.00 o 
  -6   2  11       52.52       48.92      2.10 o 
  -5   2  11      186.77      191.96      4.02 o 
  -4   2  11       14.82       16.03      0.74 o 
  -3   2  11       35.83       32.72      1.58 o 
  -2   2  11      119.26      112.60      1.66 o 
  -1   2  11        0.03       -0.36      0.36 o 
   0   2  11      132.02      111.35      1.63 o 
   1   2  11        0.00       -0.04      0.58 o 
   2   2  11        1.68        0.99      0.70 o 
   3   2  11       38.25       40.84      1.52 o 
   4   2  11        0.05       -0.40      1.44 o 
   5   2  11        4.71        3.84      1.81 o 
  -9   3  11       18.75       21.04      1.97 o 
  -8   3  11       13.51       14.80      1.67 o 
  -7   3  11       69.38       76.02      2.64 o 
  -6   3  11       51.20       66.46      1.83 o 
  -5   3  11       24.45       18.87      1.22 o 
  -4   3  11      238.16      240.11      3.67 o 
  -3   3  11       79.23       71.71      1.69 o 
  -2   3  11       15.24       13.89      0.89 o 
  -1   3  11        7.99        6.39      0.75 o 
   0   3  11       81.49       88.68      2.00 o 
   1   3  11       56.64       58.18      1.64 o 
   2   3  11        1.11        0.27      0.76 o 
   3   3  11        0.90        1.70      0.92 o 
   4   3  11        0.51        0.70      0.98 o 
   5   3  11        2.16        0.74      1.86 o 
  -9   4  11        0.02       -1.17      1.17 o 
  -8   4  11        0.42        1.33      1.16 o 
  -7   4  11       25.49       27.55      1.35 o 
  -6   4  11        0.33        0.37      0.74 o 
  -5   4  11       23.40       22.76      1.17 o 
  -4   4  11        0.03        0.48      0.74 o 
  -3   4  11       42.86       26.59      1.19 o 
  -2   4  11        0.86       -0.34      0.83 o 
  -1   4  11       18.32       21.91      1.06 o 
   0   4  11        0.12        0.07      0.66 o 
   1   4  11        0.49        0.70      0.74 o 
   2   4  11       79.88       82.93      2.19 o 
   3   4  11      132.25      149.75      3.22 o 
   4   4  11        7.57        8.14      1.27 o 
  -9   5  11        7.79       10.67      1.63 o 
  -8   5  11        9.87        9.68      2.05 o 
  -7   5  11        8.63        7.08      1.32 o 
  -6   5  11       15.43       12.66      1.09 o 
  -5   5  11        0.04       -0.05      0.69 o 
  -4   5  11       19.14       15.54      1.03 o 
  -3   5  11       26.34       26.86      1.26 o 
  -2   5  11       31.75       25.33      1.20 o 
  -1   5  11       14.89       16.53      2.07 o 
   0   5  11        6.72        8.17      1.01 o 
   1   5  11       31.75       28.64      1.39 o 
   2   5  11        0.69        1.12      0.96 o 
   3   5  11       21.05       25.89      1.56 o 
  -9   6  11        0.02        1.34      2.11 o 
  -8   6  11        1.60        2.79      1.37 o 
  -7   6  11        7.56        4.44      0.97 o 
  -6   6  11        1.38       -0.21      0.75 o 
  -5   6  11       11.17       18.63      1.16 o 
  -4   6  11       25.33       28.43      1.31 o 
  -3   6  11        0.42       -0.38      0.71 o 
  -2   6  11        3.24        3.25      0.86 o 
  -1   6  11        3.67        2.21      0.88 o 
   0   6  11        3.48        1.91      0.84 o 
   1   6  11        6.05        7.11      1.12 o 
   2   6  11       13.77       16.18      1.44 o 
  -8   7  11        4.44        4.08      0.92 o 
  -7   7  11        0.03       -0.48      0.74 o 
  -6   7  11        2.83        7.03      0.91 o 
  -5   7  11        3.11        2.19      0.67 o 
  -4   7  11        5.02        5.02      0.98 o 
  -3   7  11        6.37        3.32      0.94 o 
  -2   7  11        2.33        3.85      0.96 o 
  -1   7  11        9.03        8.37      1.69 o 
   0   7  11        3.16        3.96      0.97 o 
   1   7  11        5.65        4.91      1.22 o 
  -7   8  11        1.92        2.60      0.89 o 
  -6   8  11       13.13       21.83      1.09 o 
  -5   8  11        1.31        1.92      0.98 o 
  -4   8  11        0.84        1.63      0.97 o 
  -3   8  11        0.03       -0.22      0.98 o 
  -2   8  11        4.86        4.67      2.13 o 
  -1   8  11        1.41        1.10      1.04 o 
   0  -9  12        3.36        2.22      1.73 o 
   1  -9  12        0.35       -0.95      1.59 o 
   2  -9  12        8.96       11.27      1.97 o 
  -2  -8  12        8.50       13.71      1.89 o 
  -1  -8  12        6.55        6.25      1.62 o 
   0  -8  12       27.78       23.51      2.03 o 
   1  -8  12        6.03        6.36      1.69 o 
   2  -8  12       35.66       41.76      2.46 o 
   3  -8  12        7.61        7.95      1.72 o 
   4  -8  12        2.51        3.83      1.64 o 
  -4  -7  12        0.01        0.13      1.04 o 
  -3  -7  12        4.73        1.89      1.01 o 
  -2  -7  12        1.80        1.84      1.34 o 
  -1  -7  12        5.20        5.81      1.53 o 
   0  -7  12       20.53       19.09      1.97 o 
   1  -7  12        0.00       -0.37      1.22 o 
   2  -7  12       53.93       57.39      2.64 o 
   3  -7  12       10.24       11.88      1.75 o 
   4  -7  12        1.16       -0.53      1.38 o 
   5  -7  12        1.75        0.69      1.54 o 
  -5  -6  12        0.22        0.04      1.05 o 
  -4  -6  12        3.21        2.37      0.93 o 
  -3  -6  12        0.10       -0.14      0.89 o 
  -2  -6  12        1.23       -0.63      1.09 o 
  -1  -6  12       21.45       24.47      1.81 o 
   0  -6  12      119.84      119.43      3.66 o 
   1  -6  12        0.22       -0.23      1.10 o 
   2  -6  12        4.32        2.21      1.16 o 
   3  -6  12       10.74        7.41      1.44 o 
   4  -6  12        9.14        7.49      1.55 o 
   5  -6  12        3.98        3.06      1.35 o 
   6  -6  12        7.11        5.74      2.46 o 
  -6  -5  12        7.33        7.69      1.25 o 
  -5  -5  12       22.27       24.00      1.35 o 
  -4  -5  12       10.23        8.10      2.06 o 
  -3  -5  12        2.93        2.92      1.16 o 
  -2  -5  12       26.90       23.50      1.17 o 
  -1  -5  12       98.80       97.49      3.11 o 
   0  -5  12       34.14       37.10      1.97 o 
   1  -5  12       21.58       18.82      1.44 o 
   2  -5  12        0.33        0.74      1.01 o 
   3  -5  12        0.90       -0.25      1.00 o 
   4  -5  12        0.69        1.47      0.98 o 
   5  -5  12        3.30        2.08      1.29 o 
   6  -5  12       38.96       51.34      3.52 o 
  -7  -4  12        1.22       -1.03      1.03 o 
  -6  -4  12        3.28        1.86      0.93 o 
  -5  -4  12       93.35       87.24      3.02 o 
  -3  -4  12       36.79       33.92      1.28 o 
  -2  -4  12       58.83       62.52      1.65 o 
  -1  -4  12       64.99       70.18      2.92 o 
   0  -4  12       21.39       17.12      1.44 o 
   1  -4  12       36.64       35.99      1.86 o 
   2  -4  12       29.24       25.72      1.28 o 
   3  -4  12        0.43        0.98      0.83 o 
   4  -4  12        3.01        5.03      1.02 o 
   5  -4  12        0.35       -0.56      1.83 o 
   6  -4  12       14.76       22.58      2.90 o 
  -8  -3  12        1.59       -0.21      1.77 o 
  -7  -3  12        3.68        3.44      1.02 o 
  -6  -3  12        8.20        8.17      2.29 o 
  -5  -3  12        3.16       -0.64      1.05 o 
  -3  -3  12        4.46        2.69      1.05 o 
  -2  -3  12      171.80      181.34      2.93 o 
  -1  -3  12       30.89       24.94      1.02 o 
   0  -3  12       94.10       88.45      1.76 o 
   1  -3  12      166.77      184.13      5.64 o 
   2  -3  12      315.39      316.11      6.21 o 
   3  -3  12       44.38       43.84      1.56 o 
   4  -3  12       20.37       23.51      2.22 o 
   5  -3  12        5.09        6.22      1.98 o 
   6  -3  12       10.20       10.89      2.45 o 
  -8  -2  12        0.74       -0.60      0.92 o 
  -7  -2  12        1.81        1.59      0.86 o 
  -6  -2  12        1.38        2.22      0.76 o 
  -5  -2  12       91.94       85.90      2.00 o 
  -4  -2  12        1.41        1.25      0.96 o 
  -3  -2  12       19.40       20.51      1.01 o 
  -2  -2  12      112.91      122.71      2.22 o 
  -1  -2  12      149.14      145.74      2.39 o 
   0  -2  12       92.49       84.40      1.43 o 
   1  -2  12      252.24      259.97      3.88 o 
   2  -2  12       31.39       29.67      1.50 o 
   3  -2  12       37.13       36.68      2.34 o 
   4  -2  12       29.20       27.19      2.27 o 
   5  -2  12        4.99        4.22      1.84 o 
   6  -2  12        0.10       -0.69      1.97 o 
  -8  -1  12        0.86       -0.76      0.88 o 
  -7  -1  12        0.09       -0.29      0.72 o 
  -6  -1  12        1.44        0.76      0.70 o 
  -5  -1  12       26.08       23.35      1.11 o 
  -4  -1  12        0.22       -0.46      0.54 o 
  -3  -1  12       95.07       89.21      1.86 o 
  -2  -1  12        4.21        3.25      1.02 o 
  -1  -1  12      151.42      135.97      1.87 o 
   0  -1  12        0.57        0.30      0.43 o 
   1  -1  12       43.97       39.51      1.44 o 
   2  -1  12        8.00        9.32      1.57 o 
   3  -1  12       61.28       63.94      3.00 o 
   5  -1  12        8.67        7.99      2.07 o 
   6  -1  12       40.18       37.66      3.00 o 
  -9   0  12        5.55        5.37      1.62 o 
  -8   0  12        2.07        1.01      1.28 o 
  -7   0  12        0.00        0.77      0.73 o 
  -6   0  12        2.92        3.24      0.72 o 
  -5   0  12        3.75        3.37      0.74 o 
  -4   0  12       21.66       17.23      1.81 o 
  -3   0  12       48.46       50.79      1.35 o 
  -2   0  12       20.54       16.24      0.68 o 
  -1   0  12       80.63       79.93      1.37 o 
   0   0  12       22.56       24.41      0.80 o 
   1   0  12        0.57        1.22      0.44 o 
   2   0  12        9.36        6.58      0.81 o 
   3   0  12        0.17       -0.72      1.24 o 
   4   0  12       19.09       23.77      2.46 o 
   5   0  12        2.60        3.65      1.84 o 
   6   0  12       14.92       21.47      2.76 o 
  -9   1  12        1.92        3.36      1.53 o 
  -8   1  12        4.95        2.84      1.30 o 
  -7   1  12        0.01        0.66      1.07 o 
  -6   1  12       51.17       46.95      1.48 o 
  -5   1  12        0.34       -0.31      0.56 o 
  -4   1  12       32.66       27.61      1.03 o 
  -3   1  12      100.34      101.95      1.62 o 
  -2   1  12       13.69       13.13      0.65 o 
  -1   1  12        2.64        1.06      0.41 o 
   0   1  12        2.41        3.07      0.68 o 
   1   1  12        9.94        8.92      0.87 o 
   2   1  12        7.27        4.97      1.32 o 
   3   1  12       11.66       10.86      1.87 o 
   4   1  12        2.60        1.92      1.46 o 
   5   1  12        1.92        3.90      1.94 o 
  -9   2  12        6.98        9.96      1.64 o 
  -8   2  12       50.72       48.36      2.31 o 
  -7   2  12        0.97       -0.98      0.98 o 
  -6   2  12      163.86      171.02      4.18 o 
  -5   2  12        7.11        8.63      0.83 o 
  -4   2  12       11.71       17.18      0.76 o 
  -3   2  12       10.07       11.46      0.69 o 
  -2   2  12        5.42        4.61      0.71 o 
  -1   2  12       15.60       10.80      1.01 o 
   0   2  12       66.33       74.01      1.77 o 
   1   2  12       57.97       64.06      1.74 o 
   2   2  12        3.68        5.06      1.07 o 
   3   2  12        1.99        2.21      0.95 o 
   4   2  12        5.29        3.77      1.73 o 
   5   2  12        0.11       -1.67      1.67 o 
  -9   3  12        9.70       10.14      1.74 o 
  -8   3  12       32.30       28.95      1.87 o 
  -7   3  12        0.13        0.06      1.05 o 
  -6   3  12       85.18       72.21      2.58 o 
  -5   3  12       72.30       87.46      2.05 o 
  -4   3  12       13.09       10.96      1.35 o 
  -3   3  12        0.05        0.45      0.75 o 
  -2   3  12        5.58        2.96      0.49 o 
  -1   3  12       57.22       45.41      2.26 o 
   0   3  12        2.19        0.85      0.66 o 
   1   3  12       26.70       22.51      1.24 o 
   2   3  12       44.34       48.63      1.67 o 
   3   3  12        3.00        2.27      0.91 o 
   4   3  12        2.26        1.46      1.77 o 
  -9   4  12        1.87        0.53      1.38 o 
  -8   4  12        7.30        6.92      1.41 o 
  -7   4  12        9.35        7.60      1.33 o 
  -6   4  12        0.08       -0.21      1.01 o 
  -5   4  12       68.91       65.84      1.81 o 
  -4   4  12      114.81      104.76      2.31 o 
  -3   4  12      143.60      127.65      2.57 o 
  -2   4  12        0.87       -0.07      0.65 o 
  -1   4  12       68.55       74.60      1.94 o 
   0   4  12        3.95        3.65      1.75 o 
   1   4  12        2.78        2.74      0.88 o 
   2   4  12       54.72       53.58      2.40 o 
   3   4  12       13.32       11.85      1.41 o 
   4   4  12        6.60        9.72      1.96 o 
  -9   5  12        1.73        2.12      1.55 o 
  -8   5  12        6.08       11.78      1.58 o 
  -7   5  12        0.56       -0.07      0.91 o 
  -6   5  12        0.01       -0.58      0.80 o 
  -5   5  12        2.08        2.85      0.83 o 
  -4   5  12        6.24        8.29      1.01 o 
  -3   5  12       29.23       15.16      1.87 o 
  -2   5  12        7.88       11.27      1.02 o 
  -1   5  12        6.60        8.43      1.88 o 
   0   5  12        2.01        0.84      0.79 o 
   1   5  12       10.41       10.40      1.19 o 
   2   5  12       29.94       32.22      1.65 o 
   3   5  12        2.67        4.03      1.22 o 
  -8   6  12        2.53        6.80      2.78 o 
  -7   6  12        2.07        3.54      1.06 o 
  -6   6  12        8.03       10.18      1.13 o 
  -5   6  12       16.67       22.18      1.23 o 
  -4   6  12       43.27       34.97      1.48 o 
  -3   6  12        1.44        1.75      0.86 o 
  -2   6  12        0.50       -0.31      0.80 o 
  -1   6  12        0.67        1.04      0.82 o 
   0   6  12        0.04       -0.57      2.19 o 
   1   6  12       14.16       13.92      1.37 o 
   2   6  12        0.94        0.30      1.18 o 
  -7   7  12        1.77        2.43      1.04 o 
  -6   7  12        3.11        1.45      0.77 o 
  -5   7  12        3.63        5.96      0.82 o 
  -4   7  12       11.48       12.75      1.77 o 
  -3   7  12        0.66       -0.89      0.89 o 
  -2   7  12        0.21        0.35      0.91 o 
  -1   7  12        0.20        0.11      0.95 o 
   0   7  12        0.33       -0.13      1.06 o 
  -6   8  12        0.63        1.15      0.85 o 
  -5   8  12        5.08        5.02      1.12 o 
  -4   8  12        1.96        3.52      1.12 o 
  -3   8  12        3.99        5.01      1.13 o 
  -2   8  12        3.27        2.46      1.11 o 
  -2  -8  13        1.44        0.18      1.60 o 
  -1  -8  13        3.17       -0.86      1.58 o 
   0  -8  13        0.00        0.48      1.44 o 
   1  -8  13       18.57       18.68      2.26 o 
   2  -8  13        2.84        6.12      1.58 o 
   3  -8  13       35.73       49.03      2.71 o 
  -3  -7  13        3.42        1.50      1.50 o 
  -2  -7  13        5.09        3.71      1.54 o 
  -1  -7  13        2.02        4.05      1.54 o 
   0  -7  13        0.54       -0.32      1.35 o 
   1  -7  13        0.04        1.06      1.26 o 
   2  -7  13        4.26        5.71      1.57 o 
   3  -7  13        1.78        1.40      1.39 o 
   4  -7  13        2.04        5.55      1.59 o 
  -5  -6  13        0.84        0.62      1.14 o 
  -4  -6  13        0.33        0.11      1.02 o 
  -3  -6  13        0.94       -0.93      0.94 o 
  -2  -6  13        2.39        1.89      1.31 o 
  -1  -6  13        0.88        0.82      1.09 o 
   0  -6  13       14.82       16.81      1.59 o 
   1  -6  13        2.00        3.22      1.29 o 
   2  -6  13        3.34        0.97      1.12 o 
   3  -6  13       20.66       20.39      1.77 o 
   4  -6  13        1.89        4.27      1.45 o 
   5  -6  13        0.26        1.28      1.57 o 
  -6  -5  13       18.57       29.74      2.15 o 
  -5  -5  13       12.42       11.27      1.74 o 
  -4  -5  13       22.92       28.39      1.38 o 
  -3  -5  13       12.98       10.39      1.08 o 
  -2  -5  13        0.09        0.05      0.78 o 
  -1  -5  13        7.96        6.15      1.35 o 
   0  -5  13       62.75       61.86      2.58 o 
   1  -5  13        1.73        1.57      1.09 o 
   2  -5  13        0.12        0.13      1.10 o 
   3  -5  13        8.53        8.36      1.44 o 
   4  -5  13        0.06        0.99      1.03 o 
   5  -5  13        1.80       -1.10      2.05 o 
  -7  -4  13       12.63       16.66      2.22 o 
  -6  -4  13       21.00       22.61      1.40 o 
  -5  -4  13       15.49       18.74      1.36 o 
  -4  -4  13        0.15        0.05      0.81 o 
  -3  -4  13       32.95       44.66      1.46 o 
  -2  -4  13        9.47        7.57      0.93 o 
  -1  -4  13       80.59       94.97      3.08 o 
   0  -4  13       19.72       14.87      1.45 o 
   1  -4  13        0.36       -0.15      0.98 o 
   2  -4  13        0.42        2.12      1.04 o 
   3  -4  13        0.00        0.24      0.89 o 
   4  -4  13        9.76       14.07      3.69 o 
   5  -4  13       14.84       19.05      2.54 o 
  -7  -3  13        0.08       -0.58      0.99 o 
  -6  -3  13        1.03       -0.28      0.90 o 
  -5  -3  13       18.84       22.26      1.24 o 
  -4  -3  13       36.14       31.58      1.34 o 
  -3  -3  13       26.11       24.38      1.16 o 
  -2  -3  13        6.47        7.57      1.14 o 
  -1  -3  13      214.87      206.90      3.20 o 
   0  -3  13       81.28       84.31      2.71 o 
   1  -3  13        0.33        0.24      0.92 o 
   2  -3  13       22.57       25.16      1.28 o 
   3  -3  13        1.63        1.93      1.15 o 
   4  -3  13        1.86        1.98      1.69 o 
   5  -3  13        6.27        5.49      2.11 o 
   6  -3  13        3.60        1.11      2.22 o 
  -8  -2  13        0.39        1.03      1.08 o 
  -7  -2  13        6.36        5.16      1.00 o 
  -6  -2  13       18.40       22.38      1.23 o 
  -5  -2  13       28.17       30.26      1.32 o 
  -4  -2  13      100.89      108.53      2.29 o 
  -3  -2  13        4.17        3.71      1.08 o 
  -2  -2  13        2.29        1.07      0.63 o 
  -1  -2  13        1.86        0.66      0.74 o 
   0  -2  13        4.80        4.72      0.68 o 
   1  -2  13       19.83       21.66      1.19 o 
   2  -2  13      181.02      192.66      8.09 o 
   3  -2  13       41.29       39.75      2.55 o 
   4  -2  13       12.75       10.65      2.07 o 
   5  -2  13       12.79       10.89      2.08 o 
   6  -2  13       18.56       20.22      2.90 o 
  -8  -1  13       11.47       17.18      2.04 o 
  -7  -1  13        2.31        0.96      0.82 o 
  -6  -1  13        2.05        1.95      0.81 o 
  -5  -1  13      117.80      111.90      2.34 o 
  -4  -1  13       20.25       21.01      1.04 o 
  -3  -1  13        2.61        2.78      0.67 o 
  -2  -1  13        2.12        2.10      0.58 o 
  -1  -1  13       11.17       10.42      0.81 o 
   0  -1  13        0.41       -0.11      0.45 o 
   1  -1  13       35.86       35.29      1.33 o 
   2  -1  13       60.96       59.23      2.82 o 
   3  -1  13        0.08        1.97      1.46 o 
   4  -1  13        6.76        7.81      1.93 o 
   5  -1  13        0.92        2.23      1.87 o 
  -8   0  13        0.09       -0.47      1.24 o 
  -7   0  13       24.85       25.03      1.26 o 
  -6   0  13        0.50        0.56      0.75 o 
  -5   0  13       18.88       25.04      1.76 o 
  -4   0  13       33.99       29.47      1.18 o 
  -3   0  13       13.24        9.39      1.76 o 
  -2   0  13       24.69       21.72      0.79 o 
  -1   0  13       63.93       66.72      1.29 o 
   0   0  13        8.79        8.45      1.25 o 
   1   0  13       23.53       25.62      1.09 o 
   2   0  13       30.96       25.39      2.07 o 
   3   0  13        0.25        0.25      1.50 o 
   4   0  13        1.08        1.17      1.64 o 
   5   0  13        0.04        0.91      1.65 o 
  -9   1  13        0.83        1.81      1.44 o 
  -8   1  13        0.02       -0.44      1.20 o 
  -7   1  13        5.82        3.80      0.90 o 
  -6   1  13        0.39        0.80      0.72 o 
  -5   1  13       60.28       57.60      2.48 o 
  -4   1  13        0.50        1.43      0.59 o 
  -3   1  13        0.39        0.31      0.49 o 
  -2   1  13       11.67       16.07      0.73 o 
  -1   1  13       32.20       28.05      0.87 o 
   0   1  13      140.04      149.73      2.11 o 
   1   1  13       10.37       10.90      0.94 o 
   2   1  13       25.03       26.51      1.23 o 
   3   1  13       16.06       18.20      2.03 o 
   4   1  13        3.86        5.84      1.84 o 
   5   1  13        1.30        1.57      1.75 o 
  -9   2  13       27.48       26.46      2.07 o 
  -8   2  13        0.26       -0.21      1.29 o 
  -7   2  13       17.44       15.98      1.55 o 
  -6   2  13       12.63       10.87      1.41 o 
  -5   2  13        0.49        1.36      0.66 o 
  -4   2  13      127.11      141.23      3.19 o 
  -3   2  13       45.10       45.28      1.13 o 
  -2   2  13      114.22      109.48      1.76 o 
  -1   2  13        1.86        0.93      0.51 o 
   0   2  13       25.47       30.72      1.24 o 
   1   2  13       18.21       12.31      1.55 o 
   2   2  13        0.61       -0.24      0.85 o 
   3   2  13        0.12       -1.54      1.54 o 
   4   2  13        0.09        1.51      1.86 o 
  -9   3  13        0.18       -1.29      1.29 o 
  -8   3  13        8.75        8.90      1.58 o 
  -7   3  13        0.01       -0.10      1.07 o 
  -6   3  13        9.58       13.02      1.30 o 
  -5   3  13        8.48       13.17      1.05 o 
  -4   3  13        0.77        0.33      0.66 o 
  -3   3  13        1.63        0.72      0.52 o 
  -2   3  13       11.37        8.93      0.68 o 
  -1   3  13       16.20       12.60      0.98 o 
   0   3  13      101.17      104.45      2.41 o 
   1   3  13        9.90        7.26      0.99 o 
   2   3  13       11.87       14.93      1.22 o 
   3   3  13        4.93        6.20      1.57 o 
   4   3  13       15.89       15.07      2.52 o 
  -9   4  13        3.87        4.78      1.57 o 
  -8   4  13        2.74        1.89      1.22 o 
  -7   4  13       19.17       25.92      1.82 o 
  -6   4  13        3.43        2.98      0.91 o 
  -5   4  13        0.00       -0.51      0.80 o 
  -4   4  13       76.87       67.21      1.84 o 
  -3   4  13        7.99        5.39      0.88 o 
  -2   4  13        7.71       14.34      2.20 o 
  -1   4  13       21.08       20.18      1.15 o 
   0   4  13        1.57        1.25      0.82 o 
   1   4  13        7.88        7.27      1.11 o 
   2   4  13       18.66       19.69      2.22 o 
   3   4  13        0.01       -0.12      1.01 o 
  -8   5  13        0.71        1.93      1.28 o 
  -7   5  13        0.01       -0.86      0.95 o 
  -6   5  13        0.79        0.72      0.84 o 
  -5   5  13       56.22       45.95      1.64 o 
  -4   5  13       54.46       61.42      1.86 o 
  -3   5  13       38.28       39.85      1.53 o 
  -2   5  13        1.58        0.50      0.79 o 
  -1   5  13        9.45       13.56      1.19 o 
   0   5  13       10.14       12.53      1.20 o 
   1   5  13        0.82       -0.78      1.36 o 
   2   5  13        9.81       11.02      1.40 o 
  -8   6  13        0.11        1.18      2.59 o 
  -7   6  13        0.20        1.00      1.03 o 
  -6   6  13        0.32       -0.63      0.92 o 
  -5   6  13        0.04        0.17      0.86 o 
  -4   6  13       28.45       34.22      1.69 o 
  -3   6  13        0.67        0.20      0.85 o 
  -2   6  13        4.66        6.33      1.01 o 
  -1   6  13        1.17        0.70      0.95 o 
   0   6  13        0.03       -0.64      1.01 o 
   1   6  13       14.76       15.83      2.37 o 
  -7   7  13        3.21        3.87      1.13 o 
  -6   7  13        0.64        0.30      1.01 o 
  -5   7  13       19.56       23.56      1.39 o 
  -4   7  13        3.50        1.15      0.93 o 
  -3   7  13        0.18        0.26      0.99 o 
  -2   7  13        0.15       -0.54      0.97 o 
  -1   7  13        0.02        0.21      1.09 o 
  -4   8  13        1.45        3.12      1.38 o 
   0  -8  14        0.65        0.73      1.53 o 
   1  -8  14        6.69       10.83      1.98 o 
  -3  -7  14       15.21       22.51      2.08 o 
  -2  -7  14       12.45        9.90      1.89 o 
  -1  -7  14        3.37        4.48      1.48 o 
   0  -7  14       25.75       27.85      2.20 o 
   1  -7  14       12.57       20.88      1.97 o 
   2  -7  14        2.85        1.68      1.57 o 
   3  -7  14        4.02        5.68      1.65 o 
  -4  -6  14        0.01       -0.13      1.07 o 
  -3  -6  14        1.17        2.25      1.41 o 
  -2  -6  14        8.47        9.20      1.64 o 
  -1  -6  14        2.33        0.72      1.30 o 
   0  -6  14       11.56       11.44      1.74 o 
   1  -6  14        0.09       -0.78      1.24 o 
   2  -6  14        3.57        5.77      1.57 o 
   3  -6  14        2.66        3.55      1.51 o 
   4  -6  14        3.10        1.48      1.62 o 
  -5  -5  14        3.07        5.72      1.61 o 
  -4  -5  14       21.42       20.10      1.87 o 
  -3  -5  14        1.49        1.75      0.92 o 
  -2  -5  14        7.47        4.01      1.36 o 
  -1  -5  14       22.53       21.50      1.78 o 
   0  -5  14       27.69       29.64      1.97 o 
   1  -5  14       27.39       26.79      1.88 o 
   2  -5  14       29.71       26.56      1.87 o 
   3  -5  14        0.48        0.19      1.24 o 
   4  -5  14        0.35        0.68      1.45 o 
   5  -5  14        6.51        7.57      2.83 o 
  -6  -4  14       14.58       15.38      2.27 o 
  -5  -4  14        0.01        1.25      0.90 o 
  -4  -4  14       57.53       62.20      1.86 o 
  -3  -4  14       37.40       28.29      1.33 o 
  -2  -4  14       96.28       90.63      5.45 o 
  -1  -4  14      125.46      123.46      3.65 o 
   0  -4  14        0.28        0.40      1.09 o 
   1  -4  14        3.06        5.76      1.30 o 
   2  -4  14        8.64        8.47      1.41 o 
   3  -4  14       34.60       38.62      2.10 o 
   4  -4  14       14.31       17.45      2.49 o 
   5  -4  14        0.11        0.47      2.17 o 
  -7  -3  14        0.06       -0.05      1.07 o 
  -6  -3  14       13.83       14.68      1.31 o 
  -5  -3  14       23.11       17.80      1.25 o 
  -4  -3  14       25.13       28.97      2.89 o 
  -3  -3  14       47.53       50.60      1.59 o 
  -2  -3  14       28.30       27.18      1.22 o 
  -1  -3  14       61.38       62.70      1.64 o 
   0  -3  14        9.01       10.59      1.43 o 
   1  -3  14       81.79       76.69      2.70 o 
   2  -3  14        1.71        0.84      2.27 o 
   3  -3  14        0.08       -0.64      1.51 o 
   4  -3  14        0.00        0.00      1.79 o 
   5  -3  14       50.67       59.04      3.59 o 
  -7  -2  14        0.07        0.68      1.01 o 
  -6  -2  14       24.24       18.05      1.33 o 
  -5  -2  14       27.87       31.59      1.37 o 
  -4  -2  14        4.13        5.52      1.09 o 
  -3  -2  14       92.55       88.61      2.01 o 
  -2  -2  14        6.38        5.76      0.78 o 
  -1  -2  14       39.12       41.43      1.30 o 
   0  -2  14       26.07       23.19      1.54 o 
   1  -2  14      311.78      331.35      6.88 o 
   2  -2  14       34.45       34.20      1.43 o 
   3  -2  14       33.39       34.87      2.50 o 
   4  -2  14        3.31        3.93      1.94 o 
   5  -2  14        3.07        0.00      2.01 o 
  -8  -1  14        0.01        0.69      1.01 o 
  -7  -1  14        0.85       -0.11      0.87 o 
  -6  -1  14        0.75        0.22      0.80 o 
  -5  -1  14       18.58       17.65      1.16 o 
  -4  -1  14        1.39        0.32      0.67 o 
  -3  -1  14        0.47        1.20      0.66 o 
  -2  -1  14        3.62        3.34      0.73 o 
  -1  -1  14        2.71        2.86      1.05 o 
   0  -1  14       49.84       45.16      1.54 o 
   1  -1  14       50.10       58.95      2.62 o 
   2  -1  14       18.78       22.70      2.07 o 
   3  -1  14        0.43       -0.66      1.49 o 
   4  -1  14        4.92        7.30      1.81 o 
   5  -1  14        0.49        0.01      1.97 o 
  -8   0  14        0.02       -0.01      1.62 o 
  -7   0  14        6.68        7.05      1.00 o 
  -6   0  14        0.67        2.45      1.40 o 
  -5   0  14       14.48       13.76      1.06 o 
  -4   0  14        0.59       -0.65      0.65 o 
  -3   0  14       29.24       28.05      1.12 o 
  -2   0  14        3.36        3.82      0.69 o 
  -1   0  14        7.17        5.18      0.62 o 
   0   0  14       35.84       35.83      1.54 o 
   1   0  14        0.00       -0.14      0.71 o 
   2   0  14       15.36        9.57      1.73 o 
   3   0  14        2.21        1.25      1.63 o 
   4   0  14        3.82       -0.48      1.75 o 
  -8   1  14        5.90        8.13      1.55 o 
  -7   1  14        4.84        1.74      0.79 o 
  -6   1  14        9.34       13.04      1.51 o 
  -5   1  14        0.46        1.10      0.74 o 
  -4   1  14        8.51        9.29      0.95 o 
  -3   1  14        0.72       -0.58      0.58 o 
  -2   1  14       17.37       17.49      0.81 o 
  -1   1  14       17.37       14.92      0.77 o 
   0   1  14       17.16       21.17      2.62 o 
   1   1  14        5.64        6.90      0.89 o 
   2   1  14        0.50        0.97      1.35 o 
   3   1  14        3.76        3.91      1.73 o 
   4   1  14        0.14        2.15      1.82 o 
  -8   2  14        0.62       -0.28      1.26 o 
  -7   2  14        1.07        0.40      1.20 o 
  -6   2  14        0.22        0.69      1.12 o 
  -5   2  14        0.22       -0.70      0.74 o 
  -4   2  14       17.08       20.41      1.07 o 
  -3   2  14        4.46        0.68      0.58 o 
  -2   2  14        0.77        1.21      0.57 o 
  -1   2  14       54.14       49.50      1.59 o 
   0   2  14       78.40       74.63      1.96 o 
   1   2  14       20.86       18.52      1.19 o 
   2   2  14        5.54        4.32      1.70 o 
   3   2  14        4.69        4.42      1.87 o 
   4   2  14        0.30        1.97      1.82 o 
  -8   3  14        2.06        0.47      1.28 o 
  -7   3  14        4.10        3.93      1.29 o 
  -6   3  14        8.61        6.94      1.34 o 
  -5   3  14        0.68       -0.44      0.98 o 
  -4   3  14        0.07        1.52      1.31 o 
  -3   3  14        7.35        6.41      0.69 o 
  -2   3  14        3.38        1.88      0.77 o 
  -1   3  14        4.21        1.80      0.78 o 
   0   3  14       12.35        6.25      0.98 o 
   1   3  14        3.14        1.90      1.22 o 
   2   3  14       15.21       12.00      1.30 o 
   3   3  14        4.92        5.23      1.99 o 
  -8   4  14        0.35       -1.19      1.28 o 
  -7   4  14        7.05        8.84      1.51 o 
  -6   4  14        2.69        3.89      1.28 o 
  -5   4  14       10.80       12.44      2.84 o 
  -4   4  14        1.77        3.46      0.88 o 
  -3   4  14       14.16        8.35      0.98 o 
  -2   4  14        5.52        9.47      1.05 o 
  -1   4  14       22.23       19.05      1.22 o 
   0   4  14        1.08        1.40      0.91 o 
   1   4  14        1.37        1.45      0.95 o 
   2   4  14       13.37       12.64      1.42 o 
  -8   5  14        2.49        3.84      1.46 o 
  -7   5  14        0.25        1.02      1.24 o 
  -6   5  14        1.76        0.40      1.36 o 
  -5   5  14       16.35       19.88      1.25 o 
  -4   5  14       38.25       23.86      2.02 o 
  -3   5  14        1.12        1.01      0.84 o 
  -2   5  14       13.65       18.91      1.28 o 
  -1   5  14        7.73       11.02      1.17 o 
   0   5  14        3.62        3.69      1.53 o 
   1   5  14        3.96        3.81      1.21 o 
  -7   6  14        0.33        0.17      1.07 o 
  -6   6  14        9.17        8.85      1.21 o 
  -5   6  14       19.88       19.16      1.31 o 
  -4   6  14        2.85        1.20      0.96 o 
  -3   6  14        7.83        9.59      1.17 o 
  -2   6  14        0.02        0.13      0.98 o 
  -1   6  14        0.28        0.77      1.04 o 
   0   6  14        4.49        4.67      1.16 o 
  -6   7  14        3.45        3.60      1.46 o 
  -5   7  14        0.69        1.19      0.98 o 
  -4   7  14        0.03        0.85      1.07 o 
  -3   7  14        2.05        1.92      1.14 o 
  -2   7  14       15.62       16.12      1.54 o 
  -1  -7  15        0.62        0.77      1.57 o 
   0  -7  15        2.79        5.21      1.79 o 
   1  -7  15        9.85       12.50      2.08 o 
   2  -7  15        0.69       -1.60      1.60 o 
  -3  -6  15        0.21        0.77      1.50 o 
  -2  -6  15        0.69        1.20      1.51 o 
  -1  -6  15        1.56       -0.05      1.43 o 
   0  -6  15        0.98        3.52      1.46 o 
   1  -6  15       17.28       21.50      1.98 o 
   2  -6  15        0.26       -0.33      1.39 o 
   3  -6  15        4.64        5.28      1.67 o 
  -5  -5  15        9.94        8.73      1.57 o 
  -4  -5  15        0.02        0.44      1.00 o 
  -3  -5  15       10.22       13.05      1.86 o 
  -2  -5  15        2.21       -0.10      1.31 o 
  -1  -5  15       27.31       23.96      1.94 o 
   0  -5  15        4.74        5.11      1.48 o 
   1  -5  15        0.37       -0.04      1.29 o 
   2  -5  15        2.40        4.92      1.49 o 
   3  -5  15        4.22        3.69      1.50 o 
  -6  -4  15        1.72        0.34      1.08 o 
  -5  -4  15       22.69       22.93      1.38 o 
  -4  -4  15        0.00       -0.92      0.92 o 
  -3  -4  15       27.68       24.20      1.32 o 
  -2  -4  15        1.64        0.35      1.20 o 
  -1  -4  15        2.17        2.98      1.24 o 
   0  -4  15        2.29        1.83      1.28 o 
   1  -4  15        0.73       -0.64      1.15 o 
   2  -4  15        1.82        1.20      1.25 o 
   3  -4  15        0.15       -1.20      1.20 o 
  -6  -3  15        0.85        0.56      1.02 o 
  -5  -3  15       13.67       16.55      1.34 o 
  -4  -3  15        5.31        1.57      1.05 o 
  -3  -3  15        7.35        3.18      0.93 o 
  -2  -3  15        0.21        0.42      0.78 o 
  -1  -3  15       11.26        7.74      1.30 o 
   0  -3  15        8.50        7.13      1.34 o 
   1  -3  15       42.19       49.56      2.35 o 
   2  -3  15        3.31        6.49      1.35 o 
   3  -3  15        3.09        3.21      1.99 o 
   4  -3  15        0.84        1.41      1.96 o 
  -7  -2  15        2.21        3.51      1.71 o 
  -6  -2  15        0.09        0.31      0.98 o 
  -5  -2  15       33.77       34.57      1.51 o 
  -4  -2  15        0.00       -0.31      0.78 o 
  -3  -2  15       20.25       21.65      1.14 o 
  -2  -2  15        1.33        0.35      1.13 o 
  -1  -2  15        0.01        0.45      0.71 o 
   0  -2  15        8.02        7.33      1.28 o 
   1  -2  15        0.17        1.09      1.09 o 
   2  -2  15       29.64       32.72      2.52 o 
   3  -2  15        2.40        3.09      1.75 o 
   4  -2  15        0.00       -1.83      1.83 o 
  -7  -1  15       25.38       31.12      3.48 o 
  -6  -1  15       26.59       24.37      1.33 o 
  -5  -1  15        7.86        7.36      0.99 o 
  -4  -1  15        0.46        0.40      0.74 o 
  -3  -1  15        3.00        1.50      0.73 o 
  -2  -1  15       26.18       26.87      1.98 o 
  -1  -1  15        0.04        0.08      0.71 o 
   0  -1  15        2.24        2.90      1.07 o 
   1  -1  15       70.47       74.72      3.18 o 
   2  -1  15        0.84       -1.04      1.48 o 
   3  -1  15        0.41       -0.88      1.67 o 
   4  -1  15        1.12       -1.48      1.92 o 
  -8   0  15        0.17       -0.24      0.99 o 
  -7   0  15        6.38        6.37      1.07 o 
  -6   0  15       41.89       42.65      1.58 o 
  -5   0  15        1.35       -0.29      0.79 o 
  -4   0  15       43.65       46.24      1.48 o 
  -3   0  15        0.25       -0.30      0.83 o 
  -2   0  15       27.16       28.63      1.16 o 
  -1   0  15        9.64        9.07      1.71 o 
   0   0  15       29.91       31.07      1.63 o 
   1   0  15        0.30        2.05      1.48 o 
   2   0  15       10.96       11.54      2.02 o 
   3   0  15        7.85        3.90      1.60 o 
   4   0  15        2.78        0.39      1.91 o 
  -8   1  15        2.32        4.77      1.48 o 
  -7   1  15        3.80        5.46      0.98 o 
  -6   1  15        9.11        7.86      0.99 o 
  -5   1  15        2.20        0.15      0.70 o 
  -4   1  15       81.53       67.86      1.80 o 
  -3   1  15        0.44        0.93      0.68 o 
  -2   1  15      103.83      105.75      2.15 o 
  -1   1  15        0.76       -0.41      0.59 o 
   0   1  15        0.46        0.15      0.92 o 
   1   1  15        0.00        0.20      0.86 o 
   2   1  15       12.18       11.46      2.10 o 
   3   1  15        3.49       -0.30      1.88 o 
  -8   2  15        0.02       -0.97      1.33 o 
  -7   2  15        2.77        2.87      1.22 o 
  -6   2  15        5.35        6.69      0.99 o 
  -5   2  15        9.66        7.09      1.45 o 
  -4   2  15        0.05        0.30      0.66 o 
  -3   2  15      112.53      127.11      3.52 o 
  -2   2  15        0.97        0.48      0.60 o 
  -1   2  15       47.38       43.34      1.55 o 
   0   2  15        0.60        0.42      0.81 o 
   1   2  15       11.21       10.52      1.26 o 
   2   2  15        2.56        2.36      1.75 o 
   3   2  15        0.47        1.26      1.78 o 
  -8   3  15        0.15       -0.50      1.36 o 
  -7   3  15        0.34       -0.44      1.25 o 
  -6   3  15        0.34        0.88      1.19 o 
  -5   3  15        2.86        4.24      1.25 o 
  -4   3  15        0.43       -0.13      1.53 o 
  -3   3  15        8.53        7.57      1.08 o 
  -2   3  15        5.37        5.47      0.98 o 
  -1   3  15        0.05        1.10      0.83 o 
   0   3  15        3.65        7.75      1.07 o 
   1   3  15        0.89        2.19      1.02 o 
   2   3  15        1.28        0.44      1.04 o 
  -7   4  15        9.54        7.36      1.46 o 
  -6   4  15        4.94        6.75      1.38 o 
  -5   4  15        1.34        2.24      0.95 o 
  -4   4  15        0.02        0.35      0.86 o 
  -3   4  15        3.06        6.42      1.57 o 
  -2   4  15        0.82       -0.46      0.76 o 
  -1   4  15        0.50        0.18      0.90 o 
   0   4  15        3.13        3.42      1.04 o 
   1   4  15        0.43       -0.26      1.09 o 
  -7   5  15        1.54        2.10      1.38 o 
  -6   5  15        1.50        2.17      1.30 o 
  -5   5  15        1.09        1.57      0.97 o 
  -4   5  15        1.97        2.95      1.73 o 
  -3   5  15        0.00        1.42      0.92 o 
  -2   5  15        4.39        3.24      1.25 o 
  -1   5  15        3.07        0.35      1.01 o 
   0   5  15        0.47        1.30      1.12 o 
  -6   6  15        1.57        3.22      1.17 o 
  -5   6  15        8.30        6.68      1.20 o 
  -4   6  15        0.02        0.18      1.03 o 
  -3   6  15        9.74       14.25      1.88 o 
  -2   6  15        6.25        5.77      1.21 o 
  -2  -6  16        9.04       14.06      2.05 o 
  -1  -6  16        0.96        0.62      1.57 o 
   0  -6  16        0.01       -0.37      1.51 o 
   1  -6  16       26.79       29.51      2.27 o 
   2  -6  16        4.00        4.38      1.73 o 
  -4  -5  16        0.08        0.10      1.44 o 
  -3  -5  16        0.10        0.98      1.45 o 
  -2  -5  16        0.76        0.03      1.39 o 
  -1  -5  16       13.86       17.47      2.03 o 
   0  -5  16        1.40        2.51      1.41 o 
   1  -5  16       25.11       29.31      2.13 o 
   2  -5  16       17.18       23.18      2.20 o 
   3  -5  16       14.68       21.78      2.23 o 
  -5  -4  16       14.46       18.57      1.53 o 
  -4  -4  16        0.05        0.06      1.38 o 
  -3  -4  16        8.22        8.59      1.08 o 
  -2  -4  16        0.86        0.39      1.28 o 
  -1  -4  16       24.11       26.14      1.98 o 
   0  -4  16        2.86        5.42      1.45 o 
   1  -4  16        0.10        0.78      1.31 o 
   2  -4  16        9.71       17.60      1.94 o 
  -6  -3  16        0.00       -0.53      1.09 o 
  -5  -3  16        0.00        0.60      1.00 o 
  -4  -3  16        0.51       -0.86      1.52 o 
  -3  -3  16        0.40        0.77      0.90 o 
  -2  -3  16        0.79       -0.38      1.12 o 
  -1  -3  16        1.69        1.29      1.19 o 
   0  -3  16        1.71        1.63      1.22 o 
   1  -3  16       30.31       29.35      1.97 o 
  -6  -2  16        0.77       -0.20      1.87 o 
  -5  -2  16       11.89       15.50      2.00 o 
  -4  -2  16        3.84        3.93      0.93 o 
  -3  -2  16        0.11        0.48      1.65 o 
  -2  -2  16       32.30       30.62      1.28 o 
  -1  -2  16        1.99        4.28      1.17 o 
   0  -2  16        0.81        1.15      1.16 o 
   1  -2  16        6.53        4.85      1.28 o 
   3  -2  16        3.18        0.80      1.92 o 
  -7  -1  16        0.38        1.27      1.04 o 
  -6  -1  16       15.79       19.99      1.45 o 
  -5  -1  16       10.06       13.85      1.80 o 
  -4  -1  16       11.29        8.74      1.03 o 
  -3  -1  16        0.84       -0.33      0.73 o 
  -2  -1  16       28.26       33.13      1.57 o 
  -1  -1  16        7.72       11.15      2.47 o 
   0  -1  16       17.32       21.21      1.70 o 
   1  -1  16        9.65        8.75      1.86 o 
   2  -1  16        2.47        6.14      1.91 o 
   3  -1  16        0.01        0.71      1.89 o 
  -7   0  16        0.02        1.01      1.00 o 
  -6   0  16        4.17        2.16      0.99 o 
  -5   0  16        0.43        0.79      0.84 o 
  -4   0  16        1.40        3.25      1.37 o 
  -3   0  16       13.67       13.18      1.09 o 
  -2   0  16        1.57       -0.72      0.72 o 
  -1   0  16        0.05        0.01      0.80 o 
   0   0  16        0.00       -1.45      1.45 o 
   1   0  16        8.70        4.17      1.74 o 
   2   0  16        2.66        2.65      1.86 o 
   3   0  16        2.69        3.36      1.98 o 
  -7   1  16        0.49        0.12      0.95 o 
  -6   1  16        2.26        0.85      0.93 o 
  -5   1  16        0.35        0.86      0.83 o 
  -4   1  16        9.92       14.28      1.41 o 
  -3   1  16        4.29        2.78      0.83 o 
  -2   1  16        2.52        5.23      1.09 o 
  -1   1  16        6.74        5.32      0.95 o 
   0   1  16        7.00        6.24      1.04 o 
   1   1  16        7.79        5.97      1.77 o 
   2   1  16        2.27       -0.33      1.82 o 
  -7   2  16        2.49        1.20      1.33 o 
  -6   2  16        3.66        2.20      0.91 o 
  -5   2  16        1.41       -0.61      0.81 o 
  -4   2  16        3.52        5.72      0.97 o 
  -3   2  16        5.36        7.28      1.48 o 
  -2   2  16        0.02        0.42      0.93 o 
  -1   2  16        3.74        5.86      0.98 o 
   0   2  16        1.01        0.28      1.50 o 
   1   2  16        0.10        0.82      1.02 o 
   2   2  16        0.55        2.40      1.97 o 
  -7   3  16        6.77        8.23      1.64 o 
  -6   3  16        5.12        6.79      1.35 o 
  -5   3  16        0.03       -0.01      1.19 o 
  -4   3  16        0.54        1.00      1.15 o 
  -3   3  16        1.12        1.83      0.92 o 
  -2   3  16        4.03        2.71      0.95 o 
  -1   3  16        4.63        3.65      1.26 o 
   0   3  16        0.80        0.12      1.01 o 
   1   3  16        0.41       -0.34      1.09 o 
  -7   4  16        5.70        4.87      1.59 o 
  -6   4  16        3.22        5.25      1.50 o 
  -5   4  16        3.03        3.18      1.26 o 
  -4   4  16        0.61        0.12      0.97 o 
  -3   4  16        1.23        1.01      0.93 o 
  -2   4  16        1.63       -0.89      0.89 o 
  -1   4  16        8.41       11.91      2.39 o 
   0   4  16        2.95        1.49      1.10 o 
  -6   5  16        4.49        4.72      1.57 o 
  -5   5  16        7.13        3.28      1.15 o 
  -4   5  16        6.94       12.95      1.33 o 
  -3   5  16        1.38        0.09      0.98 o 
  -2   5  16        2.35        0.35      1.07 o 
  -1   5  16        2.22        1.63      1.14 o 
  -3  -5  17        0.52        1.22      1.55 o 
  -2  -5  17        1.12        4.14      1.49 o 
  -1  -5  17        3.40        2.88      1.45 o 
   0  -5  17       10.29       12.60      1.96 o 
   1  -5  17        0.18       -0.59      1.49 o 
  -4  -4  17        1.52        1.36      1.10 o 
  -3  -4  17        0.07       -0.76      1.38 o 
  -2  -4  17       10.80       11.11      1.77 o 
  -1  -4  17        3.71        2.58      1.44 o 
   0  -4  17        0.37       -1.28      1.28 o 
   1  -4  17       12.48       15.01      1.96 o 
   2  -4  17        0.11       -0.20      1.46 o 
  -5  -3  17        5.02        5.44      1.17 o 
  -4  -3  17        0.74        1.65      1.01 o 
  -3  -3  17        2.49        0.27      0.98 o 
  -2  -3  17        0.59       -0.44      1.30 o 
  -1  -3  17        0.00       -0.27      1.21 o 
   0  -3  17        0.29        1.36      1.26 o 
   1  -3  17        1.38        3.57      1.44 o 
  -5  -2  17        0.15        0.53      1.28 o 
  -4  -2  17        1.10        0.70      0.93 o 
  -3  -2  17        3.47        5.11      1.01 o 
  -2  -2  17        0.05        1.25      1.31 o 
  -1  -2  17        2.01        3.19      1.35 o 
   0  -2  17       16.14       19.86      1.75 o 
  -6  -1  17        0.32       -0.19      1.86 o 
  -5  -1  17        4.86        5.76      1.07 o 
  -4  -1  17       21.71       16.63      1.15 o 
  -3  -1  17        1.01        1.20      0.79 o 
  -2  -1  17        0.35        0.85      0.87 o 
  -1  -1  17        3.09        6.40      1.39 o 
   2  -1  17        0.22        1.01      1.94 o 
  -6   0  17       43.67       49.75      1.82 o 
  -5   0  17        0.10        0.90      0.88 o 
  -4   0  17        0.07        0.63      0.85 o 
  -3   0  17        0.64       -0.69      1.24 o 
  -2   0  17        0.27       -0.23      0.76 o 
  -1   0  17        8.37        8.85      1.20 o 
   1   0  17        6.56        7.78      2.01 o 
   2   0  17        5.73        4.81      2.12 o 
  -6   1  17        6.56        8.32      1.81 o 
  -5   1  17       11.25       16.96      1.66 o 
  -4   1  17        3.37        2.68      0.89 o 
  -3   1  17        0.03       -0.78      0.78 o 
  -2   1  17        0.19        0.81      0.84 o 
  -1   1  17        9.95        9.86      1.45 o 
   0   1  17        7.03       10.45      2.12 o 
   1   1  17        4.22        3.38      1.92 o 
  -6   2  17        1.30       -0.16      1.46 o 
  -5   2  17        1.54        1.26      0.88 o 
  -4   2  17        8.48        9.37      1.50 o 
  -3   2  17        4.58        0.70      1.14 o 
  -2   2  17        6.42        7.44      1.40 o 
  -1   2  17        5.83        1.35      1.02 o 
   0   2  17        0.01        0.50      1.05 o 
   1   2  17        0.04        2.28      1.78 o 
  -6   3  17        0.06       -0.91      1.34 o 
  -5   3  17        1.02        1.10      1.28 o 
  -4   3  17        1.08        1.28      1.26 o 
  -3   3  17        0.02        0.00      1.19 o 
  -2   3  17        0.72       -0.80      1.37 o 
  -1   3  17        2.84        1.89      1.06 o 
   0   3  17        3.05        0.21      1.18 o 
  -5   4  17        6.64        9.51      1.68 o 
  -4   4  17        3.31        4.06      1.41 o 
  -3   4  17        0.73       -0.04      1.19 o 
  -2   4  17        3.66        3.52      1.15 o 
  -1   4  17        3.35       -0.55      1.11 o 
  -2  -4  18        1.05        0.45      1.54 o 
  -1  -4  18       18.36       20.89      2.27 o 
   0  -4  18        1.35       -0.42      1.51 o 
  -4  -3  18        1.01        1.01      1.11 o 
  -3  -3  18        0.34       -1.45      1.45 o 
  -2  -3  18       36.35       46.20      2.54 o 
  -1  -3  18        3.34        3.28      1.51 o 
   0  -3  18        0.31        0.13      1.53 o 
  -4  -2  18        1.06        0.75      1.43 o 
  -3  -2  18        1.72        1.95      1.35 o 
  -2  -2  18       12.40       13.44      1.86 o 
  -1  -2  18        0.68        1.65      1.44 o 
   0  -2  18       25.07       31.13      2.12 o 
  -5  -1  18        2.05        0.08      1.04 o 
  -4  -1  18        1.44        1.89      0.98 o 
  -3  -1  18        1.03        1.07      0.98 o 
  -2  -1  18        2.93        4.02      0.98 o 
  -1  -1  18        1.51        0.27      1.28 o 
  -5   0  18        0.06       -0.97      0.97 o 
  -4   0  18        0.03        0.12      0.95 o 
  -3   0  18        9.78       11.04      1.15 o 
  -2   0  18        1.37        1.08      0.97 o 
  -5   1  18        0.34        2.03      2.06 o 
  -4   1  18        3.86        1.87      0.98 o 
  -3   1  18        2.28        5.00      1.28 o 
  -2   1  18        1.16        0.20      1.34 o 
  -1   1  18        1.32       -0.34      1.25 o 
  -5   2  18        0.23        0.37      1.00 o 
  -4   2  18        0.50       -0.97      0.97 o 
  -3   2  18        1.97        0.18      1.29 o 
  -2   2  18        2.13        1.41      1.36 o 
  -1   2  18        0.41        0.80      1.24 o 
  -4   3  18       20.97       23.54      1.91 o 
  -3   3  18        0.70       -0.44      1.22 o 
  -2   3  18        5.21        3.47      1.38 o 
  -2  -2  19        0.32       -1.54      1.64 o 
  -1  -2  19        1.90        1.89      1.73 o 
  -3  -1  19        1.46        2.41      1.16 o 
  -2  -1  19        0.24        1.54      1.62 o 
  -3   0  19        0.09       -0.06      1.02 o 
  -2   0  19        0.35        1.35      1.55 o 
  -3   1  19        0.16       -0.98      0.98 o 
                                                 
